# Supplementary material for: Extracellular vesicles of patients with acute-on-chronic liver failure induce mitochondrial dysfunction in T cells
Source: Front Immunol. 2025 Sep 22;16:1656692. doi: 10.3389/fimmu.2025.1656692 (PMC12497775; doi:10.3389/fimmu.2025.1656692)
Supplement: Supplementary file 2 [file Table1.xlsx]

## Sheet: SI Tab. 1 RNA cargo
SI Table 1. RNA cargo of EVs detected via smallRNA sequencing.
Gene ID	Description	Mapping type	Log2FC Healthy vs comp.	Log2FC Healthy vs AD	Log2FC Healthy vs ACLF	Log2FC Comp. vs AD	Log2FC Comp. vs ACLF	Log2FC AD vs ACLF	p value Healthy vs comp.	p value Healthy vs AD	p value Healthy vs ACLF	p value Comp. vs AD	p value Comp. vs ACLF	p value AD vs ACLF
hsa-miR-10a-5p	hsa-miR-10a-5p MIMAT0000253 Homo sapiens miR-10a-5p	mature-miRNA	1.94521	2.9964	3.47031	1.05118	1.5251	0.473911	0.0068118	0.0001	5.05449e-05	0.164896	0.0913061	0.593719
ENST00000561786.1	long intergenic non-protein coding RNA 1070 [Source:HGNC Symbol;Acc:HGNC:49110]	lncRNA	-0.428128	-0.905744	-1.03646	-0.477616	-0.608331	-0.130714	0.100092	0.000153875	5.16642e-05	0.0574136	0.0228731	0.596499
ENST00000384988.1	microRNA 186 [Source:HGNC Symbol;Acc:HGNC:31557]	miRNA	3.48034	4.36877	5.20016	0.888434	1.71982	0.831389	0.00295748	0.000113146	5.7677e-05	0.474339	0.21609	0.540204
hsa-miR-30b-5p	hsa-miR-30b-5p MIMAT0000420 Homo sapiens miR-30b-5p	mature-miRNA	3.27918	3.52191	3.77503	0.242729	0.495852	0.253123	0.000261111	0.0001	5.79387e-05	0.787205	0.618944	0.787677
ENST00000385140.1	microRNA let-7b [Source:HGNC Symbol;Acc:HGNC:31479]	miRNA	3.80761	4.48775	4.29206	0.680145	0.484453	-0.195692	0.000127042	0.0001	5.97943e-05	0.512711	0.673525	0.860267
hsa-miR-342-3p	hsa-miR-342-3p MIMAT0000753 Homo sapiens miR-342-3p	mature-miRNA	2.32513	3.16017	3.54805	0.835041	1.22292	0.387879	0.00124162	0.0001	7.09147e-05	0.303322	0.205013	0.688651
hsa-miR-484	hsa-miR-484 MIMAT0002174 Homo sapiens miR-484	mature-miRNA	4.02501	3.78416	5.12856	-0.240844	1.10355	1.3444	0.000812051	0.000604218	7.19149e-05	0.842686	0.426307	0.302056
ENST00000625013.2	long intergenic non-protein coding RNA 472 [Source:HGNC Symbol;Acc:HGNC:21380]	lncRNA	1.932	2.27563	2.81208	0.343626	0.880084	0.536458	0.00257475	0.00014876	7.31626e-05	0.596348	0.241156	0.453832
hsa-miR-339-5p	hsa-miR-339-5p MIMAT0000764 Homo sapiens miR-339-5p	mature-miRNA	2.54828	2.78384	4.74938	0.235559	2.2011	1.96554	0.0125045	0.00372062	7.42039e-05	0.825074	0.0867655	0.112228
ENST00000387347.2	mitochondrially encoded 16S rRNA [Source:HGNC Symbol;Acc:HGNC:7471]	Mt_rRNA	1.71957	1.57914	3.75139	-0.140429	2.03182	2.17225	0.0829101	0.0830709	7.75733e-05	0.883596	0.0412402	0.0176287
ENST00000387456.1	mitochondrially encoded tRNA-Leu (CUN) 2 [Source:HGNC Symbol;Acc:HGNC:7491]	Mt_tRNA	1.39525	2.02103	5.25412	0.625777	3.85886	3.23309	0.236899	0.0647072	7.94533e-05	0.589142	0.00533569	0.0137987
hsa-miR-143-3p	hsa-miR-143-3p MIMAT0000435 Homo sapiens miR-143-3p	mature-miRNA	3.04226	4.24756	4.64861	1.20531	1.60636	0.401051	0.00364277	0.0001	8.13191e-05	0.28492	0.203271	0.74871
hsa-piR-32957	hsa-piR-32957	piRNA	3.72795	2.71411	4.75442	-1.01384	1.02647	2.04031	0.000924203	0.00531553	9.00592e-05	0.383082	0.453718	0.10221
hsa-miR-18a-5p	hsa-miR-18a-5p MIMAT0000072 Homo sapiens miR-18a-5p	mature-miRNA	3.82714	3.87762	4.18749	0.0504781	0.360352	0.309874	0.000134726	0.0001	9.13076e-05	0.960629	0.754379	0.776009
ENST00000365699.4	microRNA 146b [Source:HGNC Symbol;Acc:HGNC:32079]	miRNA	3.64042	3.98138	4.41005	0.340957	0.769626	0.428669	0.000410736	0.0001	9.64815e-05	0.753785	0.531233	0.717052
ENST00000360737.4	MIRLET7B host gene [Source:HGNC Symbol;Acc:HGNC:37189]	lncRNA	3.49142	4.23913	4.31322	0.747707	0.821803	0.0740961	8.71417e-05	0.0001	0.0001	0.42167	0.435861	0.942268
ENST00000443970.1	miR-101-precursor-9 micro RNA	lncRNA	3.76528	3.42765	5.48732	-0.337624	1.72204	2.05967	0.0001	0.0001	0.0001	0.622642	0.0325214	0.00646432
ENST00000565181.1	TMEM202 antisense RNA 1 [Source:HGNC Symbol;Acc:HGNC:53265]	lncRNA	3.12367	2.44606	3.99666	-0.677614	0.872987	1.5506	0.0001	0.000107629	0.0001	0.392464	0.389667	0.100404
ENST00000571197.1	novel transcript, antisense to NFATC3	lncRNA	-0.361167	-0.749338	-2.45033	-0.388171	-2.08916	-1.70099	0.542642	0.170024	0.0001	0.498859	0.000409946	0.00176522
ENST00000612986.1	novel transcript, antisense WWOX	lncRNA	-0.223494	-1.09872	-2.21624	-0.875229	-1.99275	-1.11752	0.696103	0.0336849	0.0001	0.110392	0.000511748	0.0312373
ENST00000618234.4	novel transcript, antisense VSIG4	lncRNA	4.37789	4.85641	5.41244	0.478524	1.03455	0.556029	7.23422e-05	0.0001	0.0001	0.668536	0.41191	0.643134
ENST00000621933.1	novel transcript, antisense VSIG4	lncRNA	4.56776	6.1309	5.97475	1.56314	1.40699	-0.156144	0.00014734	0.0001	0.0001	0.215396	0.307665	0.90822
ENST00000651540.1	RNA, Ro-associated Y5	lncRNA	3.43288	3.38005	5.73607	-0.0528268	2.3032	2.35603	0.0001	0.0001	0.0001	0.940933	0.0052229	0.00232573
ENST00000657986.1	SOX2 overlapping transcript [Source:HGNC Symbol;Acc:HGNC:20209]	lncRNA	-1.23728	-1.0357	-3.29669	0.201584	-2.0594	-2.26099	0.140317	0.199747	0.0001	0.798912	0.00816612	0.00239562
ENST00000658749.1	novel transcript, antisense VSIG4	lncRNA	4.01939	4.87269	5.66053	0.853297	1.64114	0.787844	7.48708e-05	0.0001	0.0001	0.408784	0.168384	0.49146
ENST00000659240.1	novel transcript	lncRNA	2.39936	2.74818	4.22818	0.348828	1.82883	1.48	0.00127042	9.50526e-05	0.0001	0.653865	0.0646363	0.123048
hsa-let-7a-5p	hsa-let-7a-5p MIMAT0000062 Homo sapiens let-7a-5p	mature-miRNA	4.0543	3.74659	4.66516	-0.307712	0.610853	0.918565	0.0001	0.0001	0.0001	0.641212	0.383152	0.155724
hsa-let-7b-5p	hsa-let-7b-5p MIMAT0000063 Homo sapiens let-7b-5p	mature-miRNA	4.0467	3.56562	4.8943	-0.481083	0.847595	1.32868	0.0001	0.0001	0.0001	0.477593	0.246645	0.049838
hsa-let-7d-5p	hsa-let-7d-5p MIMAT0000065 Homo sapiens let-7d-5p	mature-miRNA	4.56657	4.74291	6.01459	0.176346	1.44802	1.27168	0.0001	0.0001	0.0001	0.845295	0.166413	0.198149
hsa-let-7f-5p	hsa-let-7f-5p MIMAT0000067 Homo sapiens let-7f-5p	mature-miRNA	4.4698	4.232	5.8122	-0.237795	1.3424	1.5802	0.0001	0.0001	0.0001	0.737738	0.0807774	0.0266489
hsa-let-7g-5p	hsa-let-7g-5p MIMAT0000414 Homo sapiens let-7g-5p	mature-miRNA	4.14322	4.02984	5.00134	-0.113383	0.858115	0.971498	0.0001	0.0001	0.0001	0.89291	0.35016	0.255554
hsa-let-7i-5p	hsa-let-7i-5p MIMAT0000415 Homo sapiens let-7i-5p	mature-miRNA	4.05942	3.56288	4.4464	-0.496544	0.38698	0.883525	0.0001	0.0001	0.0001	0.56299	0.685126	0.319501
hsa-miR-101-3p	hsa-miR-101-3p MIMAT0000099 Homo sapiens miR-101-3p	mature-miRNA	3.81077	2.63578	5.02204	-1.17499	1.21128	2.38626	0.0001	0.000506659	0.0001	0.145269	0.175385	0.00395302
hsa-miR-103a-3p	hsa-miR-103a-3p MIMAT0000101 Homo sapiens miR-103a-3p	mature-miRNA	4.47784	4.38984	5.28363	-0.0880005	0.805786	0.893787	0.0001	0.0001	0.0001	0.929352	0.465747	0.386863
hsa-miR-103b	hsa-miR-103b MIMAT0007402 Homo sapiens miR-103b	mature-miRNA	4.3743	4.65493	4.9923	0.280629	0.618001	0.337372	0.0001	0.0001	0.0001	0.783665	0.578629	0.74601
hsa-miR-106b-3p	hsa-miR-106b-3p MIMAT0004672 Homo sapiens miR-106b-3p	mature-miRNA	4.21579	3.74411	5.92528	-0.47168	1.70949	2.18117	0.000195176	0.000258142	0.0001	0.685113	0.215037	0.0914668
hsa-miR-106b-5p	hsa-miR-106b-5p MIMAT0000680 Homo sapiens miR-106b-5p	mature-miRNA	3.89453	3.91752	4.23541	0.0229961	0.340881	0.317884	0.0001	0.0001	0.0001	0.978762	0.725326	0.728056
hsa-miR-125a-5p	hsa-miR-125a-5p MIMAT0000443 Homo sapiens miR-125a-5p	mature-miRNA	2.87525	3.2947	4.76435	0.41946	1.88911	1.46965	0.00100811	5.98055e-05	0.0001	0.638119	0.0828517	0.160314
hsa-miR-126-3p	hsa-miR-126-3p MIMAT0000445 Homo sapiens miR-126-3p	mature-miRNA	2.54762	2.52457	3.4565	-0.0230567	0.908873	0.931929	0.000360733	0.000124493	0.0001	0.97374	0.23707	0.193536
hsa-miR-126-5p	hsa-miR-126-5p MIMAT0000444 Homo sapiens miR-126-5p	mature-miRNA	2.61226	2.94663	3.50284	0.334367	0.890582	0.556215	0.00262958	0.000233803	0.0001	0.69319	0.324372	0.507328
hsa-miR-142-3p	hsa-miR-142-3p MIMAT0000434 Homo sapiens miR-142-3p	mature-miRNA	3.62577	3.51804	4.48974	-0.107723	0.863973	0.971696	0.0001	0.0001	0.0001	0.881157	0.264151	0.175532
hsa-miR-144-3p	hsa-miR-144-3p MIMAT0000436 Homo sapiens miR-144-3p	mature-miRNA	4.09358	2.31604	3.40682	-1.77753	-0.68676	1.09077	0.0001	0.000259354	0.0001	0.00996652	0.35894	0.109729
hsa-miR-146a-5p	hsa-miR-146a-5p MIMAT0000449 Homo sapiens miR-146a-5p	mature-miRNA	3.79158	4.80746	6.09572	1.01588	2.30413	1.28825	0.000648483	0.0001	0.0001	0.356945	0.0674609	0.281296
hsa-miR-148a-3p	hsa-miR-148a-3p MIMAT0000243 Homo sapiens miR-148a-3p	mature-miRNA	2.95548	4.06197	4.69165	1.10649	1.73617	0.629676	0.00131359	0.0001	0.0001	0.224388	0.0857711	0.509814
hsa-miR-148b-3p	hsa-miR-148b-3p MIMAT0000759 Homo sapiens miR-148b-3p	mature-miRNA	3.32389	4.67677	5.99911	1.35288	2.67522	1.32234	0.0103124	0.00011612	0.0001	0.29264	0.0660061	0.338789
hsa-miR-150-5p	hsa-miR-150-5p MIMAT0000451 Homo sapiens miR-150-5p	mature-miRNA	1.69521	2.13994	3.13725	0.444724	1.44203	0.99731	0.00782681	0.000346946	0.0001	0.490128	0.0631323	0.180153
hsa-miR-151a-5p	hsa-miR-151a-5p MIMAT0004697 Homo sapiens miR-151a-5p	mature-miRNA	4.14221	4.72968	5.90281	0.587471	1.7606	1.17313	0.000632487	0.0001	0.0001	0.627813	0.202371	0.370744
hsa-miR-15a-5p	hsa-miR-15a-5p MIMAT0000068 Homo sapiens miR-15a-5p	mature-miRNA	3.19777	3.72318	3.38549	0.525403	0.187714	-0.337689	0.0001	0.0001	0.0001	0.481252	0.816815	0.660372
hsa-miR-15b-5p	hsa-miR-15b-5p MIMAT0000417 Homo sapiens miR-15b-5p	mature-miRNA	3.91011	4.45978	4.81675	0.549672	0.906643	0.356971	0.00010319	0.0001	0.0001	0.578521	0.394762	0.719753
hsa-miR-16-5p	hsa-miR-16-5p MIMAT0000069 Homo sapiens miR-16-5p	mature-miRNA	3.19303	3.07422	3.37768	-0.118814	0.184654	0.303468	0.0001	0.0001	0.0001	0.861989	0.797144	0.647221
hsa-miR-17-5p	hsa-miR-17-5p MIMAT0000070 Homo sapiens miR-17-5p	mature-miRNA	3.78282	4.06053	5.87882	0.277714	2.096	1.81829	0.0001	0.0001	0.0001	0.746575	0.0332723	0.0494178
hsa-miR-181a-5p	hsa-miR-181a-5p MIMAT0000256 Homo sapiens miR-181a-5p	mature-miRNA	2.93323	2.81354	5.14223	-0.119694	2.209	2.32869	0.00167799	0.00107799	0.0001	0.898602	0.0578594	0.0354096
hsa-miR-185-5p	hsa-miR-185-5p MIMAT0000455 Homo sapiens miR-185-5p	mature-miRNA	4.16149	4.04022	5.21	-0.121269	1.04851	1.16978	7.99949e-05	0.0001	0.0001	0.906265	0.347596	0.259125
hsa-miR-186-5p	hsa-miR-186-5p MIMAT0000456 Homo sapiens miR-186-5p	mature-miRNA	3.11812	3.44452	4.13991	0.326397	1.02179	0.695391	6.11015e-05	0.0001	0.0001	0.690706	0.299337	0.464973
hsa-miR-191-5p	hsa-miR-191-5p MIMAT0000440 Homo sapiens miR-191-5p	mature-miRNA	4.40845	4.73294	5.28538	0.32449	0.876927	0.552437	0.0001	0.0001	0.0001	0.708683	0.357002	0.53569
hsa-miR-199a-5p	hsa-miR-199a-5p MIMAT0000231 Homo sapiens miR-199a-5p	mature-miRNA	3.84891	4.41851	5.71403	0.569596	1.86512	1.29552	0.00233694	0.000218583	0.0001	0.662127	0.204716	0.358725
hsa-miR-199b-3p	hsa-miR-199b-3p MIMAT0004563 Homo sapiens miR-199b-3p	mature-miRNA	3.74784	4.47568	6.64374	0.72784	2.89591	2.16807	0.000948598	0.0001	0.0001	0.524564	0.0325286	0.0948016
hsa-miR-19a-3p	hsa-miR-19a-3p MIMAT0000073 Homo sapiens miR-19a-3p	mature-miRNA	3.56802	3.70727	4.35022	0.139246	0.782198	0.642952	0.0001	0.0001	0.0001	0.856468	0.390014	0.4594
hsa-miR-19b-3p	hsa-miR-19b-3p MIMAT0000074 Homo sapiens miR-19b-3p	mature-miRNA	3.09353	3.53548	4.08799	0.441948	0.994455	0.552506	0.000142961	0.0001	0.0001	0.583011	0.262971	0.508196
hsa-miR-20a-5p	hsa-miR-20a-5p MIMAT0000075 Homo sapiens miR-20a-5p	mature-miRNA	3.63793	3.62228	5.41511	-0.0156447	1.77718	1.79282	8.96597e-05	0.0001	0.0001	0.986177	0.0691322	0.0481441
hsa-miR-21-5p	hsa-miR-21-5p MIMAT0000076 Homo sapiens miR-21-5p	mature-miRNA	2.88539	3.68364	4.37359	0.798253	1.4882	0.689943	0.000940683	0.0001	0.0001	0.346271	0.0955446	0.403525
hsa-miR-221-3p	hsa-miR-221-3p MIMAT0000278 Homo sapiens miR-221-3p	mature-miRNA	4.31616	4.32836	6.19451	0.012196	1.87835	1.86615	0.0001	0.0001	0.0001	0.990347	0.119511	0.102672
hsa-miR-223-3p	hsa-miR-223-3p MIMAT0000280 Homo sapiens miR-223-3p	mature-miRNA	4.14195	4.8162	6.14867	0.67425	2.00671	1.33246	0.0001	0.0001	0.0001	0.465626	0.0469107	0.157369
hsa-miR-23a-3p	hsa-miR-23a-3p MIMAT0000078 Homo sapiens miR-23a-3p	mature-miRNA	2.52891	2.42589	3.58798	-0.103025	1.05907	1.1621	0.000139635	7.39355e-05	0.0001	0.876138	0.169505	0.109796
hsa-miR-23b-3p	hsa-miR-23b-3p MIMAT0000418 Homo sapiens miR-23b-3p	mature-miRNA	3.34697	3.85353	5.29133	0.506568	1.94436	1.4378	6.32348e-05	0.0001	0.0001	0.541124	0.0442139	0.116241
hsa-miR-24-3p	hsa-miR-24-3p MIMAT0000080 Homo sapiens miR-24-3p	mature-miRNA	3.5571	3.71527	5.42219	0.158171	1.86509	1.70692	0.000726546	0.000132179	0.0001	0.878722	0.117959	0.128345
hsa-miR-25-3p	hsa-miR-25-3p MIMAT0000081 Homo sapiens miR-25-3p	mature-miRNA	3.53807	3.97853	5.0907	0.440454	1.55263	1.11217	0.000120532	0.0001	0.0001	0.629346	0.136601	0.259095
hsa-miR-26a-5p	hsa-miR-26a-5p MIMAT0000082 Homo sapiens miR-26a-5p	mature-miRNA	4.06404	4.37262	5.39797	0.308586	1.33394	1.02535	0.0001	0.0001	0.0001	0.713204	0.135365	0.215255
hsa-miR-26b-5p	hsa-miR-26b-5p MIMAT0000083 Homo sapiens miR-26b-5p	mature-miRNA	4.43722	3.94672	4.75521	-0.490501	0.31799	0.808492	0.0001	0.0001	0.0001	0.497541	0.701473	0.296642
hsa-miR-28-5p	hsa-miR-28-5p MIMAT0000085 Homo sapiens miR-28-5p	mature-miRNA	4.15642	4.50775	5.87233	0.351328	1.71591	1.36458	0.00112275	0.000169504	0.0001	0.79176	0.252304	0.341241
hsa-miR-3184-3p	hsa-miR-3184-3p MIMAT0022731 Homo sapiens miR-3184-3p	mature-miRNA	3.65722	3.96972	6.11261	0.312496	2.45538	2.14289	0.000371867	0.0001	0.0001	0.758065	0.041064	0.0595337
hsa-miR-320a-3p	hsa-miR-320a-3p MIMAT0000510 Homo sapiens miR-320a-3p	mature-miRNA	3.74976	4.15097	4.6384	0.401215	0.888639	0.487424	0.0001	0.0001	0.0001	0.660345	0.377375	0.606471
hsa-miR-328-3p	hsa-miR-328-3p MIMAT0000752 Homo sapiens miR-328-3p	mature-miRNA	3.68144	4.21963	6.16509	0.538191	2.48365	1.94546	0.00107954	6.85671e-05	0.0001	0.639651	0.0667327	0.134527
hsa-miR-335-5p	hsa-miR-335-5p MIMAT0000765 Homo sapiens miR-335-5p	mature-miRNA	2.59178	3.83794	6.79137	1.24616	4.19959	2.95343	0.00957318	0.0001	0.0001	0.212213	0.000745221	0.0136919
hsa-miR-374a-5p	hsa-miR-374a-5p MIMAT0000727 Homo sapiens miR-374a-5p	mature-miRNA	3.5992	3.27315	4.21713	-0.326058	0.617926	0.943984	0.000160664	0.000181059	0.0001	0.731938	0.57015	0.354387
hsa-miR-374b-5p	hsa-miR-374b-5p MIMAT0004955 Homo sapiens miR-374b-5p	mature-miRNA	4.10965	4.12002	5.18701	0.0103724	1.07737	1.06699	0.000301301	9.11262e-05	0.0001	0.993108	0.428779	0.408909
hsa-miR-423-5p	hsa-miR-423-5p MIMAT0004748 Homo sapiens miR-423-5p	mature-miRNA	3.40081	4.14049	5.65446	0.739682	2.25365	1.51396	0.000811284	0.0001	0.0001	0.461861	0.0529128	0.170057
hsa-miR-451a	hsa-miR-451a MIMAT0001631 Homo sapiens miR-451a	mature-miRNA	4.7054	4.1054	5.52215	-0.6	0.816749	1.41675	0.0001	0.0001	0.0001	0.421076	0.292956	0.0473576
hsa-miR-584-5p	hsa-miR-584-5p MIMAT0003249 Homo sapiens miR-584-5p	mature-miRNA	3.72199	4.87659	5.49829	1.1546	1.7763	0.621701	0.00152116	0.0001	0.0001	0.342569	0.192727	0.639138
hsa-miR-744-5p	hsa-miR-744-5p MIMAT0004945 Homo sapiens miR-744-5p	mature-miRNA	4.75334	5.80548	7.17785	1.05214	2.42451	1.37238	0.00108487	0.0001	0.0001	0.480857	0.142933	0.38928
hsa-miR-92a-3p	hsa-miR-92a-3p MIMAT0000092 Homo sapiens miR-92a-3p	mature-miRNA	3.65275	4.10894	4.07807	0.45619	0.425324	-0.0308658	0.0001	0.0001	0.0001	0.586384	0.633532	0.970375
hsa-miR-93-5p	hsa-miR-93-5p MIMAT0000093 Homo sapiens miR-93-5p	mature-miRNA	3.75707	3.96318	4.21067	0.206102	0.453593	0.24749	0.0001	0.0001	0.0001	0.803781	0.617451	0.771408
hsa-miR-98-5p	hsa-miR-98-5p MIMAT0000096 Homo sapiens miR-98-5p	mature-miRNA	5.47355	4.87048	6.40733	-0.603078	0.933774	1.53685	0.0001	0.0001	0.0001	0.60876	0.492554	0.223441
ENST00000362111.4	microRNA 29a [Source:HGNC Symbol;Acc:HGNC:31616]	miRNA	2.24761	2.98325	4.27264	0.735635	2.02503	1.28939	0.00481423	0.000154952	0.0001	0.403895	0.0625176	0.2329
ENST00000362134.1	microRNA 21 [Source:HGNC Symbol;Acc:HGNC:31586]	miRNA	3.82822	3.92884	5.19934	0.100626	1.37112	1.2705	6.80165e-05	0.0001	0.0001	0.914221	0.168501	0.168067
ENST00000362195.3	microRNA 101-2 [Source:HGNC Symbol;Acc:HGNC:31489]	miRNA	3.45013	3.35181	5.23789	-0.0983198	1.78775	1.88607	0.0001	0.0001	0.0001	0.886927	0.0249563	0.0117176
ENST00000362251.4	microRNA 26b [Source:HGNC Symbol;Acc:HGNC:31612]	miRNA	4.26082	4.55152	5.51016	0.290698	1.24934	0.958639	0.0001	0.0001	0.0001	0.732895	0.175902	0.264694
ENST00000362252.3	microRNA 148b [Source:HGNC Symbol;Acc:HGNC:31761]	miRNA	4.35374	4.73229	6.19189	0.378543	1.83815	1.45961	0.000270619	0.0001	0.0001	0.76274	0.19924	0.28854
ENST00000362265.1	microRNA 101-1 [Source:HGNC Symbol;Acc:HGNC:31488]	miRNA	3.63071	3.29231	4.34984	-0.338399	0.719131	1.05753	0.0001	0.0001	0.0001	0.620205	0.339468	0.131102
ENST00000362280.3	microRNA let-7g [Source:HGNC Symbol;Acc:HGNC:31485]	miRNA	3.9958	4.71905	5.55543	0.723252	1.55964	0.836384	0.000149693	0.0001	0.0001	0.522724	0.225589	0.506202
ENST00000362283.1	microRNA 30d [Source:HGNC Symbol;Acc:HGNC:31628]	miRNA	4.09435	3.90673	5.31116	-0.187626	1.21681	1.40443	0.000652486	0.000405103	0.0001	0.874396	0.365335	0.264512
ENST00000362309.3	microRNA let-7i [Source:HGNC Symbol;Acc:HGNC:31486]	miRNA	3.86079	4.4044	5.14902	0.543607	1.28823	0.74462	0.000239588	0.0001	0.0001	0.62151	0.305492	0.539895
ENST00000384873.3	microRNA 191 [Source:HGNC Symbol;Acc:HGNC:31561]	miRNA	4.17612	5.68666	6.67389	1.51054	2.49777	0.987233	0.000169505	0.0001	0.0001	0.182748	0.055205	0.434369
ENST00000384885.4	microRNA 3074 [Source:HGNC Symbol;Acc:HGNC:38268]	miRNA	3.6764	3.43003	5.17744	-0.246376	1.50104	1.74742	0.000836478	0.000644654	0.0001	0.830844	0.266693	0.170523
ENST00000384992.3	microRNA 222 [Source:HGNC Symbol;Acc:HGNC:31602]	miRNA	4.63396	4.57889	6.0102	-0.0550687	1.37624	1.43131	0.000128707	0.0001	0.0001	0.964175	0.326461	0.279425
ENST00000385054.1	microRNA 26a-2 [Source:HGNC Symbol;Acc:HGNC:31611]	miRNA	3.83502	4.51504	6.03188	0.68002	2.19686	1.51684	0.000185911	0.0001	0.0001	0.512461	0.0737902	0.197836
ENST00000385135.1	microRNA 221 [Source:HGNC Symbol;Acc:HGNC:31601]	miRNA	3.99882	4.72264	6.32217	0.723826	2.32335	1.59952	0.000264483	0.0001	0.0001	0.524163	0.0804391	0.213665
ENST00000385204.1	microRNA 223 [Source:HGNC Symbol;Acc:HGNC:31603]	miRNA	3.93521	4.63572	6.80146	0.700506	2.86625	2.16574	0.000197604	0.0001	0.0001	0.511814	0.0254659	0.0784643
ENST00000385271.1	microRNA 16-1 [Source:HGNC Symbol;Acc:HGNC:31545]	miRNA	3.44743	3.81914	4.89447	0.371707	1.44704	1.07533	0.000556654	0.0001	0.0001	0.714316	0.224344	0.344618
ENST00000385278.3	microRNA 652 [Source:HGNC Symbol;Acc:HGNC:32908]	miRNA	3.99502	5.25914	6.05611	1.26412	2.06109	0.796963	0.00268024	0.0001	0.0001	0.357174	0.174705	0.588341
ENST00000385282.3	microRNA 140 [Source:HGNC Symbol;Acc:HGNC:31527]	miRNA	3.4049	3.81782	5.65309	0.412923	2.24819	1.83527	0.000307551	0.0001	0.0001	0.671264	0.0583058	0.10873
ENST00000385288.3	microRNA 185 [Source:HGNC Symbol;Acc:HGNC:31556]	miRNA	4.46591	4.28595	5.07175	-0.179965	0.605833	0.785798	6.90075e-05	0.0001	0.0001	0.877234	0.645698	0.526567
ENST00000385302.1	microRNA 320a [Source:HGNC Symbol;Acc:HGNC:31632]	miRNA	3.62117	4.08012	5.95791	0.458948	2.33674	1.87779	5.02256e-05	0.0001	0.0001	0.610026	0.0348371	0.0766868
ENST00000521276.3	microRNA 151a [Source:HGNC Symbol;Acc:HGNC:31762]	miRNA	4.33925	5.42148	5.88835	1.08223	1.5491	0.466867	0.0001	0.0001	0.0001	0.313326	0.203738	0.697041
ENST00000612171.2	microRNA 486-1 [Source:HGNC Symbol;Acc:HGNC:32342]	miRNA	3.97212	3.59755	4.99524	-0.374563	1.02313	1.39769	0.0001	0.0001	0.0001	0.69678	0.362185	0.184741
ENST00000363341.1	RNY4 pseudogene 27 [Source:HGNC Symbol;Acc:HGNC:42495]	misc_RNA	3.19778	2.61168	6.46966	-0.586096	3.27189	3.85798	0.00799428	0.0183147	0.0001	0.616073	0.0129781	0.00167006
ENST00000364228.1	RNA, Ro60-associated Y1 [Source:HGNC Symbol;Acc:HGNC:10242]	misc_RNA	2.70593	2.51913	4.02641	-0.186807	1.32048	1.50728	0.00014887	0.00012422	0.0001	0.793139	0.124399	0.0636379
ENST00000364600.1	RNY4 pseudogene 7 [Source:HGNC Symbol;Acc:HGNC:34056]	misc_RNA	3.2429	2.70019	6.39822	-0.542711	3.15531	3.69802	0.000653402	0.00200598	0.0001	0.555553	0.00125329	0.0001
ENST00000364908.1	NA	misc_RNA	3.35916	2.81578	6.33489	-0.543378	2.97573	3.51911	0.000199448	0.000688302	0.0001	0.534106	0.00133459	0.0001
ENST00000365571.2	RNY4 pseudogene 10 [Source:HGNC Symbol;Acc:HGNC:34060]	misc_RNA	3.3127	2.84739	6.44975	-0.46531	3.13705	3.60236	0.000437447	0.0010019	0.0001	0.609767	0.00118231	5.46886e-05
ENST00000481041.3	NA	misc_RNA	3.42311	2.88156	6.64362	-0.541547	3.22051	3.76206	0.000281397	0.000874558	0.0001	0.552686	0.000907539	0.0001
ENST00000516507.1	RNA, Ro60-associated Y4 [Source:HGNC Symbol;Acc:HGNC:10244]	misc_RNA	3.36519	2.89438	6.12929	-0.470813	2.7641	3.23491	0.000251114	0.000608914	0.0001	0.596579	0.00320257	0.000182964
ENST00000516678.1	RNY4 pseudogene 20 [Source:HGNC Symbol;Acc:HGNC:34070]	misc_RNA	3.2986	2.30381	4.95534	-0.994789	1.65674	2.65153	0.0001	0.000474662	0.0001	0.165564	0.0648973	0.00165491
ENST00000577883.2	NA	misc_RNA	3.37523	2.83394	5.89608	-0.541295	2.52085	3.06214	0.000334048	0.00104252	0.0001	0.552164	0.00852393	0.000526495
ENST00000577984.2	NA	misc_RNA	3.41535	2.82716	5.91886	-0.588184	2.50351	3.09169	0.000239548	0.000932972	0.0001	0.51331	0.00825742	0.00040219
ENST00000578877.2	NA	misc_RNA	3.29588	2.83131	6.49908	-0.464576	3.2032	3.66777	0.00033324	0.000793496	0.0001	0.60124	0.000699946	0.0001
ENST00000579625.2	NA	misc_RNA	3.37036	2.80447	6.26024	-0.565892	2.88987	3.45577	0.000355084	0.00121652	0.0001	0.535475	0.00277761	0.000105509
ENST00000389680.2	mitochondrially encoded 12S rRNA [Source:HGNC Symbol;Acc:HGNC:7470]	Mt_rRNA	2.06449	1.66234	3.63909	-0.402153	1.5746	1.97676	0.0248671	0.0492686	0.0001	0.65161	0.0909833	0.0211953
ENST00000387365.1	mitochondrially encoded tRNA-Ile (AUU/C) [Source:HGNC Symbol;Acc:HGNC:7488]	Mt_tRNA	2.42772	3.4089	4.88755	0.981179	2.45982	1.47864	0.0104917	0.000115976	0.0001	0.29545	0.0235933	0.151538
hsa-piR-11119	hsa-piR-11119	piRNA	4.89671	4.49134	5.97301	-0.405375	1.0763	1.48167	0.0001	0.0001	0.0001	0.737662	0.438268	0.254007
hsa-piR-11120	hsa-piR-11120	piRNA	4.63408	4.55944	6.11598	-0.0746362	1.4819	1.55654	0.0001	0.0001	0.0001	0.941693	0.219611	0.17265
hsa-piR-23019	hsa-piR-23019	piRNA	4.36692	4.44822	7.44543	0.0813037	3.07852	2.99721	9.03357e-05	0.0001	0.0001	0.940957	0.0192138	0.0158342
hsa-piR-23020	hsa-piR-23020	piRNA	4.10237	4.21183	5.60776	0.109465	1.5054	1.39593	0.000440584	0.000105958	0.0001	0.929192	0.284771	0.297936
hsa-piR-32158	hsa-piR-32158	piRNA	4.15579	3.80935	5.70217	-0.346441	1.54638	1.89282	0.00035385	0.00033511	0.0001	0.770282	0.263898	0.145456
hsa-piR-32838	hsa-piR-32838	piRNA	4.34905	4.10191	6.87414	-0.24714	2.52509	2.77223	0.000360357	0.000250566	0.0001	0.835888	0.0690994	0.0334047
hsa-piR-32839	hsa-piR-32839	piRNA	4.61929	4.60777	6.8137	-0.0115158	2.19441	2.20593	0.0001	0.0001	0.0001	0.991241	0.0546031	0.0374177
hsa-piR-32845	hsa-piR-32845	piRNA	4.42291	4.65929	6.60813	0.23638	2.18522	1.94884	0.0001	0.0001	0.0001	0.808111	0.0386314	0.0470537
hsa-piR-32852	hsa-piR-32852	piRNA	4.42107	4.71957	6.82625	0.298505	2.40518	2.10668	0.0001	0.0001	0.0001	0.76414	0.0229508	0.0311798
hsa-piR-32978	hsa-piR-32978	piRNA	3.88708	3.21718	5.88973	-0.669895	2.00265	2.67254	0.00116883	0.00323099	0.0001	0.570364	0.148511	0.0392803
hsa-piR-32995	hsa-piR-32995	piRNA	3.76814	3.36022	6.04789	-0.407922	2.27975	2.68767	0.00546042	0.0068243	0.0001	0.761432	0.141775	0.064358
hsa-piR-33013	hsa-piR-33013	piRNA	2.878	2.0502	4.59201	-0.827797	1.71402	2.54181	9.33812e-05	0.00242993	0.0001	0.245938	0.0238029	0.000281024
hsa-piR-33036	hsa-piR-33036	piRNA	3.11961	3.11092	4.90659	-0.00868945	1.78698	1.79567	0.00103198	0.000388053	0.0001	0.99262	0.105627	0.0846712
Homo_sapiens_tRNA-Gly-GCC-2-1	Homo_sapiens_tRNA-Gly-GCC-2-1 (tRNAscan-SE ID: chr1.trna79) Gly (GCC) 71 bp Sc: 81.0 chr1:161523847-161523917 (-) // Homo_sapiens_tRNA-Gly-GCC-2-2 (tRNAscan-SE ID: chr2.trna17) Gly (GCC) 71 bp Sc: 81.0 chr2:156401147-156401217 (-) // Homo_sapiens_tRNA-Gly-GCC-2-3 (tRNAscan-SE ID: chr6.trna136) Gly (GCC) 71 bp Sc: 81.0 chr6:27902908-27902978 (-) // Homo_sapiens_tRNA-Gly-GCC-2-4 (tRNAscan-SE ID: ch…	tRNA	2.56682	0.992606	3.16188	-1.57421	0.595059	2.16927	0.000188657	0.11279	0.0001	0.018461	0.41788	0.00136118
Homo_sapiens_tRNA-Gly-GCC-3-1	Homo_sapiens_tRNA-Gly-GCC-3-1 (tRNAscan-SE ID: chr16.trna26) Gly (GCC) 71 bp Sc: 75.0 chr16:70778211-70778281 (-)	tRNA	3.19514	1.52268	4.09951	-1.67245	0.904374	2.57683	0.0001	0.0248844	0.0001	0.0212427	0.265845	0.000601602
ENST00000363421.1	NA	misc_RNA	3.31813	3.53707	4.44825	0.218938	1.13012	0.911182	0.00120393	0.000245843	0.000100599	0.842248	0.369787	0.452064
ENST00000385201.1	microRNA 146a [Source:HGNC Symbol;Acc:HGNC:31533]	miRNA	4.35677	4.72211	6.20258	0.365342	1.84581	1.48047	0.00418174	0.000889394	0.000103167	0.813588	0.281149	0.362046
hsa-miR-199a-3p	hsa-miR-199a-3p MIMAT0000232 Homo sapiens miR-199a-3p	mature-miRNA	3.73697	5.04173	5.13744	1.30476	1.40047	0.0957094	0.00279388	0.0001	0.000108414	0.305576	0.31739	0.943452
ENST00000384835.3	microRNA 142 [Source:HGNC Symbol;Acc:HGNC:31529]	miRNA	2.85414	3.24234	3.4386	0.388199	0.584461	0.196262	0.000276087	0.0001	0.000111097	0.640629	0.543632	0.833074
hsa-miR-486-5p	hsa-miR-486-5p MIMAT0002177 Homo sapiens miR-486-5p	mature-miRNA	3.07059	2.59371	3.65971	-0.476878	0.589123	1.066	0.00155093	0.0035959	0.000111565	0.61269	0.553966	0.245686
hsa-let-7e-5p	hsa-let-7e-5p MIMAT0000066 Homo sapiens let-7e-5p	mature-miRNA	3.45278	4.23545	4.36308	0.782668	0.910297	0.127628	0.000771087	0.0001	0.000119047	0.483704	0.46195	0.916456
ENST00000362263.3	microRNA let-7d [Source:HGNC Symbol;Acc:HGNC:31481]	miRNA	4.15706	4.19661	5.13939	0.0395516	0.982325	0.942774	0.00110291	0.000358821	0.000120562	0.976695	0.511311	0.504638
ENST00000365484.1	RNA, Ro60-associated Y3 [Source:HGNC Symbol;Acc:HGNC:10243]	misc_RNA	2.91089	2.79414	4.05693	-0.116749	1.14604	1.26279	0.00189019	0.00122301	0.000139352	0.902796	0.315077	0.243089
ENST00000385059.1	microRNA 451a [Source:HGNC Symbol;Acc:HGNC:32053]	miRNA	3.85565	2.40345	2.30839	-1.4522	-1.54727	-0.0950638	0.0001	0.0001	0.000145695	0.0187068	0.016575	0.872033
ENST00000581329.2	microRNA 4433b [Source:HGNC Symbol;Acc:HGNC:50258]	miRNA	4.8169	5.07496	5.57218	0.25806	0.755281	0.497221	0.000782506	0.000147524	0.000151186	0.863289	0.640814	0.745785
ENST00000587762.2	novel transcript	lncRNA	2.33684	2.47711	2.77584	0.140271	0.439004	0.298733	0.000455891	6.80466e-05	0.000158725	0.837379	0.577288	0.690477
ENST00000663947.1	novel transcript, sense intronic to ERBIN	lncRNA	0.0697922	-0.977019	-1.92324	-1.04681	-1.99303	-0.94622	0.896031	0.0452878	0.000159721	0.0424588	0.000201602	0.0536399
hsa-miR-423-3p	hsa-miR-423-3p MIMAT0001340 Homo sapiens miR-423-3p	mature-miRNA	4.11014	3.5795	4.78449	-0.530643	0.674348	1.20499	0.000626361	0.000955848	0.000160904	0.668013	0.630395	0.354544
ENST00000362224.3	microRNA 30c-2 [Source:HGNC Symbol;Acc:HGNC:31627]	miRNA	3.65389	3.76586	3.82611	0.111975	0.172222	0.0602466	0.000113014	0.0001	0.000162863	0.909204	0.875853	0.954152
ENST00000385233.3	microRNA 92a-1 [Source:HGNC Symbol;Acc:HGNC:31643]	miRNA	3.41582	3.51311	4.33869	0.0972946	0.92287	0.825575	0.00110659	0.000324334	0.000163056	0.930359	0.466852	0.495493
ENST00000563328.4	novel transcript, antisense to ZFHX3	lncRNA	2.44943	1.64772	3.03759	-0.801709	0.588161	1.38987	0.000208801	0.00388223	0.00017146	0.247591	0.513066	0.0961685
ENST00000671924.1	novel transcript	lncRNA	2.2327	2.5675	2.85962	0.334794	0.626911	0.292117	0.000997042	5.87167e-05	0.000174697	0.632896	0.441516	0.708773
ENST00000398832.2	novel transcript, antisense to RHOT1	lncRNA	2.87223	1.59637	3.15041	-1.27586	0.278181	1.55404	8.35688e-05	0.0102121	0.000176582	0.0867266	0.766063	0.0684317
ENST00000387441.1	mitochondrially encoded tRNA-His (CAU/C) [Source:HGNC Symbol;Acc:HGNC:7487]	Mt_tRNA	2.10206	1.4256	4.24613	-0.676468	2.14407	2.82054	0.0507516	0.14851	0.000187233	0.517808	0.0712255	0.0109283
ENST00000395900.1	WT1 antisense RNA [Source:HGNC Symbol;Acc:HGNC:18135]	lncRNA	-0.429955	-1.84484	-2.88003	-1.41489	-2.45007	-1.03518	0.60657	0.0119219	0.000191117	0.0671168	0.00246568	0.141663
ENST00000387405.1	mitochondrially encoded tRNA-Cys (UGU/C) [Source:HGNC Symbol;Acc:HGNC:7477]	Mt_tRNA	1.29087	1.30013	3.92317	0.00926784	2.6323	2.62304	0.228396	0.186892	0.000201855	0.992875	0.0171994	0.0102027
hsa-miR-20b-5p	hsa-miR-20b-5p MIMAT0001413 Homo sapiens miR-20b-5p	mature-miRNA	3.33188	3.9705	4.65225	0.638624	1.32038	0.681753	0.00375971	0.000280107	0.000208296	0.591988	0.324898	0.597935
hsa-miR-197-3p	hsa-miR-197-3p MIMAT0000227 Homo sapiens miR-197-3p	mature-miRNA	3.70192	5.0879	5.02399	1.38598	1.32207	-0.0639066	0.00347655	0.0001	0.000210637	0.303153	0.362275	0.964352
ENST00000673161.1	microRNA 23a [Source:HGNC Symbol;Acc:HGNC:31605]	miRNA	3.91179	4.37969	5.14105	0.467899	1.22926	0.76136	0.00290926	0.000431268	0.000213528	0.738192	0.421605	0.604535
hsa-miR-652-3p	hsa-miR-652-3p MIMAT0003322 Homo sapiens miR-652-3p	mature-miRNA	3.91714	4.10453	4.70502	0.18739	0.787879	0.600488	0.00127928	0.000301008	0.000214231	0.887754	0.585641	0.663005
ENST00000619471.1	RNA, 5.8S ribosomal N1 [Source:HGNC Symbol;Acc:HGNC:53517]	rRNA	1.34154	1.06919	1.66684	-0.272353	0.325297	0.59765	0.00152542	0.00598515	0.000214315	0.517618	0.496319	0.182345
ENST00000384832.1	microRNA 23b [Source:HGNC Symbol;Acc:HGNC:31606]	miRNA	5.2471	5.6574	5.05352	0.410308	-0.193577	-0.603885	0.000175333	0.0001	0.000215816	0.790319	0.90285	0.689934
ENST00000387342.1	mitochondrially encoded tRNA-Val (GUN) [Source:HGNC Symbol;Acc:HGNC:7500]	Mt_tRNA	1.99052	1.64996	4.07763	-0.34056	2.08711	2.42767	0.0638567	0.0945078	0.000228432	0.74419	0.0713674	0.0241807
ENST00000429952.5	novel transcript, antisense to EHBP1	lncRNA	-0.14422	-0.778718	-1.7483	-0.634498	-1.60408	-0.969581	0.77086	0.0863623	0.000233337	0.18524	0.00130352	0.0343193
ENST00000581816.1	miR-17-92a-1 cluster host gene [Source:HGNC Symbol;Acc:HGNC:23564]	lncRNA	3.94688	3.70666	3.8143	-0.240219	-0.132581	0.107639	6.30206e-05	0.0001	0.00024128	0.813824	0.907553	0.91994
ENST00000579003.1	novel transcript, MIR142 host	lncRNA	3.19768	3.21453	3.95985	0.0168426	0.762164	0.745322	0.00108132	0.000401554	0.000266961	0.986734	0.516624	0.504812
ENST00000673592.1	RNA, 5.8S ribosomal N3 [Source:HGNC Symbol;Acc:HGNC:53525]	rRNA	1.16289	0.940715	1.92954	-0.222172	0.766658	0.98883	0.0175127	0.0368226	0.000273686	0.646488	0.170422	0.059907
ENST00000362205.1	microRNA 26a-1 [Source:HGNC Symbol;Acc:HGNC:31610]	miRNA	3.80618	4.18357	4.35585	0.377388	0.54967	0.172282	0.000868879	8.81539e-05	0.000277597	0.743528	0.666587	0.886602
ENST00000642173.1	MIR3142 host gene [Source:HGNC Symbol;Acc:HGNC:51944]	lncRNA	4.36436	5.30146	5.07324	0.937092	0.708875	-0.228217	0.00116913	0.0001	0.000294815	0.50747	0.639739	0.876482
ENST00000363745.1	NA	misc_RNA	4.15452	5.07913	4.76599	0.924617	0.611468	-0.313149	0.00112691	0.0001	0.00030734	0.513817	0.679028	0.829795
ENST00000385213.3	microRNA 328 [Source:HGNC Symbol;Acc:HGNC:31770]	miRNA	3.68839	5.12445	4.94627	1.43606	1.25788	-0.178185	0.00419809	6.59326e-05	0.000312035	0.305979	0.396541	0.904173
ENST00000387372.1	mitochondrially encoded tRNA-Gln (CAA/G) [Source:HGNC Symbol;Acc:HGNC:7495]	Mt_tRNA	1.69568	1.99675	4.73012	0.301075	3.03445	2.73337	0.144941	0.0647017	0.000338002	0.794499	0.028088	0.0373836
hsa-miR-29a-3p	hsa-miR-29a-3p MIMAT0000086 Homo sapiens miR-29a-3p	mature-miRNA	2.59655	2.47371	2.99027	-0.122844	0.393715	0.51656	0.000585417	0.000383687	0.000350588	0.873827	0.662342	0.54486
hsa-piR-27572	hsa-piR-27572	piRNA	2.11191	1.72233	3.95413	-0.389586	1.84222	2.23181	0.0583227	0.0928041	0.000356748	0.718687	0.112359	0.0375904
Homo_sapiens_tRNA-Gly-GCC-5-1	Homo_sapiens_tRNA-Gly-GCC-5-1 (tRNAscan-SE ID: chr16.trna19) Gly (GCC) 71 bp Sc: 54.7 chr16:70788694-70788764 (+)	tRNA	2.37675	0.107738	2.54609	-2.26901	0.169335	2.43835	0.000466471	0.858089	0.000388296	0.000606867	0.825505	0.000506139
hsa-miR-29b-3p	hsa-miR-29b-3p MIMAT0000100 Homo sapiens miR-29b-3p	mature-miRNA	3.43814	2.90408	3.41266	-0.534057	-0.0254772	0.508579	0.000161252	0.000251914	0.000396766	0.591234	0.982087	0.625647
ENST00000385227.1	microRNA 30c-1 [Source:HGNC Symbol;Acc:HGNC:31626]	miRNA	3.41966	3.20268	3.7359	-0.216979	0.316247	0.533225	0.0005481	0.000426531	0.000399744	0.828336	0.780552	0.616849
ENST00000582320.2	novel transcript	lncRNA	3.73677	2.29862	2.27507	-1.43816	-1.4617	-0.0235426	0.0001	0.000180395	0.000415675	0.0278775	0.0323259	0.96995
ENST00000362162.1	microRNA 425 [Source:HGNC Symbol;Acc:HGNC:31882]	miRNA	5.86368	4.33309	4.63967	-1.53059	-1.22401	0.306581	0.0001	0.000226809	0.000422449	0.292479	0.435596	0.822218
ENST00000362330.2	NA	misc_RNA	3.71505	2.84429	4.67577	-0.870761	0.960718	1.83148	0.00324549	0.0114264	0.000451478	0.496079	0.5122	0.174612
ENST00000668240.1	long intergenic non-protein coding RNA 1070 [Source:HGNC Symbol;Acc:HGNC:49110]	lncRNA	-0.349005	-0.761473	-0.778404	-0.412468	-0.4294	-0.0169315	0.116752	0.000199075	0.000461652	0.0552963	0.064191	0.937224
hsa-miR-486-3p	hsa-miR-486-3p MIMAT0004762 Homo sapiens miR-486-3p	mature-miRNA	2.76328	3.20508	4.10227	0.441799	1.339	0.897197	0.00832042	0.0012965	0.000465644	0.689873	0.290858	0.464308
hsa-miR-146b-5p	hsa-miR-146b-5p MIMAT0002809 Homo sapiens miR-146b-5p	mature-miRNA	3.21678	3.24949	4.10902	0.0327105	0.892238	0.859528	0.0029509	0.00120202	0.000471496	0.977483	0.495963	0.490412
hsa-miR-30d-5p	hsa-miR-30d-5p MIMAT0000245 Homo sapiens miR-30d-5p	mature-miRNA	3.44639	2.97668	3.50619	-0.469706	0.0597977	0.529504	0.000328723	0.000672179	0.000483952	0.625167	0.955871	0.598854
hsa-miR-30e-3p	hsa-miR-30e-3p MIMAT0000693 Homo sapiens miR-30e-3p	mature-miRNA	3.68001	3.6552	4.27883	-0.0248087	0.598824	0.623632	0.00143862	0.000623043	0.000486804	0.983607	0.657264	0.625153
ENST00000633716.1	long intergenic non-protein coding RNA 1070 [Source:HGNC Symbol;Acc:HGNC:49110]	lncRNA	-0.394517	-0.880176	-0.89967	-0.485659	-0.505153	-0.0194943	0.132206	0.000257528	0.00050016	0.055003	0.0612939	0.937694
hsa-piR-32857	hsa-piR-32857	piRNA	3.74615	2.0896	3.60066	-1.65655	-0.145491	1.51106	0.000316545	0.00933282	0.000523414	0.128229	0.908925	0.164506
Homo_sapiens_tRNA-Glu-CTC-1-1	Homo_sapiens_tRNA-Glu-CTC-1-1 (tRNAscan-SE ID: chr1.trna24) Glu (CTC) 72 bp Sc: 73.2 chr1:146035692-146035763 (+) // Homo_sapiens_tRNA-Glu-CTC-1-2 (tRNAscan-SE ID: chr1.trna91) Glu (CTC) 72 bp Sc: 73.2 chr1:161447228-161447299 (-) // Homo_sapiens_tRNA-Glu-CTC-1-3 (tRNAscan-SE ID: chr1.trna88) Glu (CTC) 72 bp Sc: 73.2 chr1:161454608-161454679 (-) // Homo_sapiens_tRNA-Glu-CTC-1-4 (tRNAscan-SE ID: c…	tRNA	1.58557	0.824816	2.02013	-0.76075	0.434568	1.19532	0.00589531	0.117369	0.000524968	0.175444	0.4792	0.0354626
ENST00000636285.1	microRNA 451b [Source:HGNC Symbol;Acc:HGNC:41655]	miRNA	3.70852	2.35023	2.06509	-1.35828	-1.64343	-0.285144	0.0001	0.0001	0.000526606	0.0250708	0.00941538	0.622136
ENST00000618998.1	NA	rRNA	1.36982	1.18448	1.75814	-0.185333	0.388326	0.573659	0.00463348	0.00785453	0.000529587	0.698909	0.469654	0.254031
hsa-piR-29006	hsa-piR-29006	piRNA	3.60532	3.75244	3.57738	0.147116	-0.0279411	-0.175057	0.000236161	0.0001	0.000550512	0.885134	0.980223	0.870201
ENST00000673303.1	RNA, 5.8S ribosomal N1 [Source:HGNC Symbol;Acc:HGNC:53517]	rRNA	1.2174	0.906362	1.61191	-0.311042	0.394505	0.705547	0.00545336	0.0242771	0.000553258	0.473924	0.425085	0.127742
ENST00000387460.2	mitochondrially encoded tRNA-Thr (ACN) [Source:HGNC Symbol;Acc:HGNC:7499]	Mt_tRNA	2.54163	1.48286	4.77776	-1.05877	2.23613	3.2949	0.048033	0.205994	0.000578087	0.39839	0.124956	0.015313
ENST00000362117.1	microRNA 16-2 [Source:HGNC Symbol;Acc:HGNC:31546]	miRNA	3.42866	3.37602	3.65207	-0.0526331	0.223411	0.276044	0.000730967	0.000315962	0.000593161	0.958922	0.844433	0.796375
ENST00000384886.3	microRNA 144 [Source:HGNC Symbol;Acc:HGNC:31531]	miRNA	3.38535	2.2302	2.66259	-1.15514	-0.72276	0.432383	0.0001	0.000778307	0.000626402	0.131753	0.404916	0.582677
ENST00000387449.1	mitochondrially encoded tRNA-Ser (AGU/C) 2 [Source:HGNC Symbol;Acc:HGNC:7498]	Mt_tRNA	1.97666	1.59025	3.15445	-0.386407	1.17779	1.5642	0.0373313	0.0682459	0.000632304	0.674418	0.223819	0.0797245
ENST00000362212.1	microRNA 342 [Source:HGNC Symbol;Acc:HGNC:31778]	miRNA	3.58359	3.08206	4.08375	-0.501525	0.500163	1.00169	0.00147984	0.00243263	0.000644134	0.666883	0.705871	0.41634
ENST00000616292.1	RNA, 5.8S ribosomal N4 [Source:HGNC Symbol;Acc:HGNC:53529]	rRNA	1.11879	1.10768	1.6673	-0.0111041	0.548518	0.559622	0.0148925	0.0091919	0.000665402	0.980605	0.289152	0.250843
hsa-miR-340-5p	hsa-miR-340-5p MIMAT0004692 Homo sapiens miR-340-5p	mature-miRNA	3.92426	4.44548	5.02773	0.521217	1.10346	0.582247	0.00576867	0.00091578	0.000677316	0.724734	0.492191	0.704599
hsa-miR-378a-3p	hsa-miR-378a-3p MIMAT0000732 Homo sapiens miR-378a-3p	mature-miRNA	2.70101	2.90368	3.86869	0.202677	1.16768	0.965003	0.00784505	0.00239153	0.00068252	0.851923	0.35015	0.42197
ENST00000606601.3	microRNA 484 [Source:HGNC Symbol;Acc:HGNC:32341]	miRNA	3.68345	4.34713	4.87459	0.663687	1.19114	0.527454	0.00724569	0.000862851	0.000712322	0.644659	0.445971	0.725892
hsa-miR-22-3p	hsa-miR-22-3p MIMAT0000077 Homo sapiens miR-22-3p	mature-miRNA	3.03553	3.19267	3.17009	0.157139	0.134561	-0.0225783	0.000943837	0.000174921	0.000727893	0.863854	0.892761	0.98077
ENST00000386347.1	mitochondrially encoded tRNA-Leu (UUA/G) 1 [Source:HGNC Symbol;Acc:HGNC:7490]	Mt_tRNA	1.95559	1.41556	4.68984	-0.540033	2.73424	3.27428	0.125556	0.2265	0.000738692	0.664702	0.0600105	0.0161808
ENST00000387416.2	mitochondrially encoded tRNA-Ser (UCN) 1 [Source:HGNC Symbol;Acc:HGNC:7497]	Mt_tRNA	2.59756	1.90282	4.29472	-0.694742	1.69716	2.3919	0.0329137	0.0881242	0.000741248	0.558019	0.203604	0.0542463
hsa-piR-11121	hsa-piR-11121	piRNA	4.70952	4.40462	4.06199	-0.304904	-0.647533	-0.342629	0.000226173	0.000107124	0.000753509	0.829412	0.659753	0.799799
hsa-piR-27571	hsa-piR-27571	piRNA	2.25774	1.74818	3.85513	-0.509559	1.59739	2.10695	0.0510967	0.100029	0.000757122	0.649776	0.183095	0.0574507
ENST00000665515.1	novel transcript	lncRNA	0.944782	-0.718844	-2.69801	-1.66363	-3.64279	-1.97917	0.378108	0.379976	0.00076478	0.113271	0.000444841	0.0104403
ENST00000582141.5	miR-17-92a-1 cluster host gene [Source:HGNC Symbol;Acc:HGNC:23564]	lncRNA	3.77679	3.90653	3.78865	0.129737	0.011859	-0.117878	0.00048824	0.000107692	0.000812691	0.907253	0.992281	0.919109
hsa-miR-107	hsa-miR-107 MIMAT0000104 Homo sapiens miR-107	mature-miRNA	3.57275	3.46729	4.6243	-0.105459	1.05154	1.157	0.00653885	0.00414732	0.000825712	0.937901	0.486341	0.415446
hsa-piR-32835	hsa-piR-32835	piRNA	3.42889	3.72788	4.28218	0.29899	0.853287	0.554297	0.00465302	0.00105903	0.000877414	0.814478	0.544634	0.680512
hsa-miR-222-3p	hsa-miR-222-3p MIMAT0000279 Homo sapiens miR-222-3p	mature-miRNA	2.70759	2.39845	3.51887	-0.309137	0.81128	1.12042	0.00426615	0.00496183	0.00088057	0.761928	0.497758	0.318755
hsa-miR-106a-5p	hsa-miR-106a-5p MIMAT0000103 Homo sapiens miR-106a-5p	mature-miRNA	3.98167	4.20741	3.63185	0.225741	-0.349818	-0.57556	0.000178929	0.0001	0.000906412	0.838206	0.769762	0.61249
ENST00000611446.1	RNA, 5.8S ribosomal N5 [Source:HGNC Symbol;Acc:HGNC:53533]	rRNA	1.20889	1.30531	1.69923	0.0964181	0.490346	0.393928	0.0122537	0.00356843	0.000908971	0.841219	0.365302	0.440735
hsa-miR-374c-3p	hsa-miR-374c-3p MIMAT0022735 Homo sapiens miR-374c-3p	mature-miRNA	4.01493	4.04787	4.50925	0.0329427	0.494318	0.461375	0.0021434	0.000839241	0.000909628	0.98048	0.738449	0.741102
ENST00000598281.2	novel transcript	lncRNA	-0.401428	-1.29608	-2.06666	-0.894652	-1.66524	-0.770584	0.536421	0.0258757	0.000942643	0.14431	0.0108851	0.189186
Homo_sapiens_tRNA-Gly-CCC-2-1	Homo_sapiens_tRNA-Gly-CCC-2-1 (tRNAscan-SE ID: chr2.trna22) Gly (CCC) 71 bp Sc: 75.1 chr2:70248991-70249061 (-) // Homo_sapiens_tRNA-Gly-CCC-2-2 (tRNAscan-SE ID: chr16.trna34) Gly (CCC) 71 bp Sc: 75.1 chr16:636736-636806 (-)	tRNA	2.07686	2.01168	2.31905	-0.0651761	0.242195	0.307372	0.00243235	0.00145478	0.000952599	0.923473	0.744808	0.658507
ENST00000410597.1	NA	misc_RNA	2.78007	3.39917	4.70788	0.619094	1.92781	1.30872	0.0346283	0.00646549	0.000962829	0.650214	0.207548	0.373894
ENST00000637495.1	microRNA 24-1 [Source:HGNC Symbol;Acc:HGNC:31607]	miRNA	2.4487	3.31072	4.06344	0.862015	1.61474	0.752722	0.0260424	0.00224013	0.000995909	0.475457	0.230007	0.571807
ENST00000568885.2	novel transcript, sense intronic to WWOX	lncRNA	-0.580917	-1.32762	-3.01875	-0.746702	-2.43784	-1.69113	0.568566	0.144966	0.00106213	0.431184	0.0110586	0.0450741
ENST00000619779.1	NA	rRNA	1.24526	1.15051	1.54502	-0.0947507	0.299761	0.394512	0.00576999	0.0057507	0.00113277	0.832755	0.551232	0.403595
Homo_sapiens_tRNA-Gly-TCC-1-1	Homo_sapiens_tRNA-Gly-TCC-1-1 (tRNAscan-SE ID: chr19.trna2) Gly (TCC) 72 bp Sc: 73.8 chr19:4724070-4724141 (+)	tRNA	2.52102	2.12069	2.7053	-0.400328	0.184273	0.584601	0.000624337	0.00145156	0.00114807	0.603959	0.841056	0.498148
hsa-miR-425-5p	hsa-miR-425-5p MIMAT0003393 Homo sapiens miR-425-5p	mature-miRNA	3.8333	3.78132	4.15147	-0.0519836	0.318167	0.370151	0.00164326	0.000780898	0.00116302	0.966764	0.81855	0.776984
ENST00000387419.1	mitochondrially encoded tRNA-Asp (GAU/C) [Source:HGNC Symbol;Acc:HGNC:7478]	Mt_tRNA	2.11147	1.21651	4.01345	-0.894956	1.90198	2.79694	0.0646378	0.243851	0.00118135	0.422022	0.142745	0.0209676
hsa-let-7c-5p	hsa-let-7c-5p MIMAT0000064 Homo sapiens let-7c-5p	mature-miRNA	3.39316	3.39015	3.07008	-0.00301634	-0.323084	-0.320067	0.000169371	0.0001	0.0012152	0.997603	0.769067	0.759692
ENST00000364409.1	NA	misc_RNA	4.01507	4.38469	4.51289	0.369612	0.497816	0.128204	0.00308589	0.000579564	0.00124522	0.794589	0.745159	0.929974
ENST00000362291.1	microRNA 126 [Source:HGNC Symbol;Acc:HGNC:31508]	miRNA	2.15645	2.16792	2.76196	0.0114698	0.605509	0.594039	0.0109662	0.00553194	0.00126055	0.988996	0.502267	0.47972
ENST00000611372.1	NA	misc_RNA	2.71086	2.14188	4.69537	-0.56898	1.98451	2.55349	0.0447207	0.0813635	0.00127374	0.67304	0.203145	0.0793375
ENST00000517927.1	MIR3142 host gene [Source:HGNC Symbol;Acc:HGNC:51944]	lncRNA	5.94589	5.20782	5.69298	-0.738069	-0.252912	0.485157	0.0011288	0.00148221	0.00132756	0.689641	0.897785	0.787108
ENST00000387400.1	mitochondrially encoded tRNA-Asn (AAU/C) [Source:HGNC Symbol;Acc:HGNC:7493]	Mt_tRNA	1.48718	1.42782	4.47486	-0.0593692	2.98768	3.04705	0.266857	0.246355	0.00132954	0.963573	0.040021	0.0246735
ENST00000587312.1	novel transcript	lncRNA	5.54421	1.31581	2.69075	-4.22841	-2.85347	1.37494	0.0001	0.0349736	0.00153322	0.000137252	0.0224046	0.113148
ENST00000385024.1	microRNA 93 [Source:HGNC Symbol;Acc:HGNC:31645]	miRNA	3.36233	3.40143	4.19017	0.0391083	0.827841	0.788733	0.00739127	0.00350741	0.00158125	0.975838	0.56491	0.562064
ENST00000365436.1	NA	misc_RNA	3.9109	3.79402	4.81744	-0.116884	0.90654	1.02342	0.00949582	0.00596883	0.00171134	0.940194	0.59337	0.518533
ENST00000607334.3	microRNA 15a [Source:HGNC Symbol;Acc:HGNC:31543]	miRNA	3.31412	3.25554	4.1571	-0.0585756	0.842977	0.901552	0.00873502	0.00515397	0.00173329	0.96458	0.565042	0.513492
hsa-miR-142-5p	hsa-miR-142-5p MIMAT0000433 Homo sapiens miR-142-5p	mature-miRNA	2.47097	2.60492	2.67596	0.133949	0.204986	0.0710367	0.00142817	0.000339354	0.00186356	0.869955	0.827098	0.937042
ENST00000637652.1	microRNA 4433a [Source:HGNC Symbol;Acc:HGNC:41634]	miRNA	4.77469	5.4613	5.83307	0.68661	1.05838	0.371775	0.0109434	0.00195797	0.00188653	0.722004	0.602824	0.847284
ENST00000655317.1	novel transcript	lncRNA	2.79726	3.12237	3.11579	0.325118	0.318531	-0.00658709	0.00270962	0.000375483	0.00194411	0.736466	0.768747	0.994929
ENST00000571975.1	novel transcript	lncRNA	-0.417633	-1.10806	-2.02446	-0.690428	-1.60683	-0.9164	0.537467	0.0716627	0.00199813	0.285217	0.0188432	0.141142
ENST00000427831.1	novel transcript	lncRNA	0.344089	-0.790625	-1.75919	-1.13471	-2.10328	-0.968563	0.566482	0.145054	0.00202797	0.0508219	0.000527437	0.0780954
ENST00000637446.1	microRNA 486-2 [Source:HGNC Symbol;Acc:HGNC:50213]	miRNA	3.64291	3.16346	3.56885	-0.479448	-0.0740658	0.405382	0.00171008	0.00294882	0.002083	0.674488	0.95202	0.722014
hsa-piR-32181	hsa-piR-32181	piRNA	4.6962	3.93399	5.42254	-0.762206	0.726341	1.48855	0.00820292	0.0137299	0.00214225	0.669931	0.708318	0.402547
ENST00000607520.1	TEC	lncRNA	2.66964	2.27143	3.99676	-0.398214	1.32712	1.72533	0.026854	0.03784	0.00217787	0.748871	0.354151	0.197636
hsa-miR-361-5p	hsa-miR-361-5p MIMAT0000703 Homo sapiens miR-361-5p	mature-miRNA	5.0344	4.51405	4.46066	-0.52035	-0.573748	-0.0533981	0.000881432	0.000835979	0.00218831	0.743094	0.732368	0.972209
ENST00000563775.1	novel transcript, antisense to C16orf59	lncRNA	-0.961995	-0.744443	-2.50915	0.217553	-1.54715	-1.76471	0.255869	0.363681	0.00223115	0.790237	0.0588668	0.025657
ENST00000666568.1	novel transcript	lncRNA	-0.764571	-0.874879	-0.943438	-0.110308	-0.178867	-0.0685594	0.0126315	0.00206871	0.00229974	0.7091	0.576422	0.818458
ENST00000387429.1	mitochondrially encoded tRNA-Gly (GGN) [Source:HGNC Symbol;Acc:HGNC:7486]	Mt_tRNA	1.64127	1.87598	3.33964	0.234709	1.69837	1.46366	0.101446	0.043457	0.00241568	0.812973	0.141273	0.180021
ENST00000636668.1	novel transcript	lncRNA	2.77394	3.39442	3.83654	0.620484	1.0626	0.442117	0.0180816	0.00251571	0.00242849	0.618102	0.439309	0.739867
ENST00000408840.1	microRNA 1307 [Source:HGNC Symbol;Acc:HGNC:35372]	miRNA	3.92662	4.43413	4.33758	0.50751	0.410962	-0.096547	0.00557403	0.000947598	0.00253061	0.736708	0.796616	0.949623
ENST00000515329.1	novel transcript	lncRNA	0.0373888	-1.31991	-1.78596	-1.3573	-1.82335	-0.466052	0.951997	0.0154413	0.00254493	0.0215625	0.00403221	0.405063
ENST00000384918.1	microRNA 28 [Source:HGNC Symbol;Acc:HGNC:31615]	miRNA	4.11268	4.15489	3.8477	0.0422152	-0.264981	-0.307196	0.00170238	0.00058484	0.00257766	0.976715	0.860134	0.828191
ENST00000660799.1	novel transcript	lncRNA	-0.172036	-0.897968	-1.62807	-0.725932	-1.45603	-0.730102	0.756992	0.0754317	0.00261857	0.175576	0.0106249	0.160634
hsa-miR-155-5p	hsa-miR-155-5p MIMAT0000646 Homo sapiens miR-155-5p	mature-miRNA	3.49317	3.86568	3.98002	0.372507	0.486853	0.114346	0.00755686	0.00178261	0.00272405	0.795907	0.748538	0.937513
ENST00000620246.1	novel transcript	lncRNA	-1.90141	-1.28778	-3.80023	0.613629	-1.89882	-2.51245	0.156292	0.330251	0.00279163	0.627093	0.116255	0.0344872
ENST00000362487.1	NA	misc_RNA	4.1689	2.82596	4.15962	-1.34294	-0.00927732	1.33366	0.0035739	0.0196547	0.00282161	0.362457	0.99545	0.353597
ENST00000385245.1	microRNA 23a [Source:HGNC Symbol;Acc:HGNC:31605]	miRNA	4.82417	4.52605	3.73339	-0.298122	-1.09078	-0.792656	0.00019558	0.000104884	0.00284117	0.829237	0.453134	0.554423
hsa-miR-30c-5p	hsa-miR-30c-5p MIMAT0000244 Homo sapiens miR-30c-5p	mature-miRNA	2.97843	3.42517	2.86957	0.446744	-0.108856	-0.5556	0.0012201	8.32596e-05	0.00285884	0.639755	0.916539	0.576309
ENST00000610460.1	NA	rRNA	1.06146	0.929602	1.51697	-0.131856	0.455508	0.587364	0.0279518	0.0369297	0.00287937	0.782617	0.396788	0.24406
hsa-piR-32956	hsa-piR-32956	piRNA	3.28215	3.06511	3.78254	-0.217037	0.500388	0.717426	0.00814568	0.00637632	0.00288555	0.870855	0.731773	0.598377
ENST00000490232.3	RNA component of signal recognition particle 7SL2 [Source:HGNC Symbol;Acc:HGNC:23134]	misc_RNA	2.73735	2.93615	2.69001	0.198794	-0.0473395	-0.246134	0.000869099	0.00017039	0.0029391	0.82827	0.963116	0.803856
ENST00000363667.1	RNY4 pseudogene 6 [Source:HGNC Symbol;Acc:HGNC:34055]	misc_RNA	3.22041	2.76887	4.43686	-0.451542	1.21645	1.668	0.0244956	0.0338977	0.00297921	0.754024	0.451022	0.267057
ENST00000364948.1	RNY4 pseudogene 17 [Source:HGNC Symbol;Acc:HGNC:34067]	misc_RNA	3.58573	2.10304	3.58952	-1.4827	0.00379017	1.48649	0.0020134	0.0379601	0.0030014	0.201376	0.997735	0.218879
hsa-piR-1614	hsa-piR-1614	piRNA	2.06833	1.48321	4.01215	-0.585127	1.94381	2.52894	0.0997305	0.197367	0.00307543	0.634087	0.171893	0.057294
ENST00000364451.1	RNA, 5S ribosomal 9 [Source:HGNC Symbol;Acc:HGNC:34370]	rRNA	2.40695	1.64598	2.8983	-0.760972	0.491351	1.25232	0.00795133	0.0322567	0.00355197	0.433324	0.671303	0.234397
ENST00000655441.1	novel transcript	lncRNA	-1.59229	-2.28487	-3.14696	-0.692577	-1.55466	-0.862085	0.160412	0.02682	0.00358105	0.469165	0.123304	0.333876
ENST00000362467.1	RNA, 5S ribosomal 3 [Source:HGNC Symbol;Acc:HGNC:34364]	rRNA	1.55556	1.53077	2.62165	-0.0247892	1.06609	1.09088	0.0349309	0.0258834	0.00360269	0.974582	0.272612	0.242846
hsa-miR-532-5p	hsa-miR-532-5p MIMAT0002888 Homo sapiens miR-532-5p	mature-miRNA	3.62125	3.56421	3.07022	-0.0570399	-0.551026	-0.493986	0.00135444	0.000482911	0.00394976	0.96519	0.681292	0.693007
ENST00000624086.3	CBR3 antisense RNA 1 [Source:HGNC Symbol;Acc:HGNC:43664]	lncRNA	-1.4614	-1.86848	-3.56002	-0.407081	-2.09862	-1.69153	0.273742	0.129238	0.00402313	0.735877	0.0836182	0.123393
ENST00000362165.2	microRNA 103a-1 [Source:HGNC Symbol;Acc:HGNC:31490]	miRNA	4.70074	5.44552	4.43538	0.744779	-0.265363	-1.01014	0.0031756	0.000284818	0.00404563	0.665381	0.880088	0.54659
ENST00000458252.1	novel transcript	lncRNA	3.57248	1.1915	3.01166	-2.38098	-0.560824	1.82016	0.0017764	0.130118	0.00408988	0.0440475	0.682424	0.095452
hsa-miR-27b-3p	hsa-miR-27b-3p MIMAT0000419 Homo sapiens miR-27b-3p	mature-miRNA	2.50095	3.45141	3.68049	0.950465	1.17955	0.22908	0.0367341	0.00249027	0.00422646	0.438443	0.386815	0.861587
ENST00000657031.1	long intergenic non-protein coding RNA 456 [Source:HGNC Symbol;Acc:HGNC:42804]	lncRNA	-1.73401	-1.30539	-3.81877	0.428622	-2.08476	-2.51338	0.222393	0.343349	0.00429004	0.74933	0.108734	0.0447162
ENST00000656359.1	UFL1 antisense RNA 1 [Source:HGNC Symbol;Acc:HGNC:41007]	lncRNA	-1.12846	-0.803179	-2.83664	0.325283	-1.70818	-2.03347	0.27793	0.428354	0.00430005	0.744568	0.0805281	0.0322678
hsa-miR-151a-3p	hsa-miR-151a-3p MIMAT0000757 Homo sapiens miR-151a-3p	mature-miRNA	3.39925	4.76555	4.54068	1.3663	1.14143	-0.224866	0.029032	0.00174757	0.00442611	0.414367	0.511946	0.895355
ENST00000663926.1	novel transcript	lncRNA	-0.835578	-0.35863	-4.20028	0.476949	-3.3647	-3.84165	0.608845	0.817831	0.00448788	0.766585	0.0279091	0.00802709
hsa-let-7d-3p	hsa-let-7d-3p MIMAT0004484 Homo sapiens let-7d-3p	mature-miRNA	3.41396	4.19468	4.37167	0.780723	0.957716	0.176992	0.0239291	0.0037226	0.00461772	0.628052	0.573042	0.914119
ENST00000445551.1	FOXD2 adjacent opposite strand RNA 1 [Source:HGNC Symbol;Acc:HGNC:44256]	lncRNA	0.355252	-2.36793	-3.65484	-2.72318	-4.0101	-1.28691	0.815533	0.0577276	0.00471579	0.048465	0.00478449	0.251316
hsa-piR-32161	hsa-piR-32161	piRNA	3.50075	4.11974	4.23766	0.61899	0.736905	0.117915	0.0171432	0.00314626	0.00472866	0.689945	0.654507	0.940561
ENST00000335648.3	ZNF436 antisense RNA 1 [Source:HGNC Symbol;Acc:HGNC:25122]	lncRNA	2.78986	3.0872	3.6439	0.297345	0.854039	0.556694	0.0216447	0.00683133	0.00478579	0.814352	0.542797	0.677861
ENST00000574307.2	novel transcript, antisense to NTN1	lncRNA	-0.572987	-1.11099	-0.766187	-0.538006	-0.1932	0.344806	0.0342178	0.0001	0.00478744	0.0387718	0.493836	0.187108
ENST00000612463.1	RNA, 5.8S ribosomal N2 [Source:HGNC Symbol;Acc:HGNC:53521]	rRNA	1.24786	1.06041	1.37411	-0.187452	0.126251	0.313702	0.00771766	0.0140001	0.00488136	0.687075	0.80755	0.517979
hsa-piR-33074	hsa-piR-33074	piRNA	3.42502	4.72339	3.3239	1.29837	-0.101113	-1.39948	0.00353135	6.72107e-05	0.00510814	0.340681	0.940926	0.308373
ENST00000644915.1	RNA, 5S ribosomal 1 [Source:HGNC Symbol;Acc:HGNC:34362]	rRNA	1.85058	2.21173	2.58634	0.361148	0.735759	0.374611	0.019686	0.00380902	0.00534701	0.675969	0.467292	0.705009
ENST00000385299.1	microRNA 92a-2 [Source:HGNC Symbol;Acc:HGNC:31644]	miRNA	3.82173	4.05235	3.35711	0.230614	-0.464618	-0.695232	0.00164181	0.000372347	0.00535521	0.862607	0.738213	0.599779
ENST00000362215.3	microRNA 148a [Source:HGNC Symbol;Acc:HGNC:31535]	miRNA	4.21	3.47582	3.5526	-0.734179	-0.657403	0.0767761	0.0018237	0.00296774	0.00542843	0.611013	0.667867	0.955493
ENST00000476964.6	SOX2 overlapping transcript [Source:HGNC Symbol;Acc:HGNC:20209]	lncRNA	-0.633433	-1.30579	-2.01246	-0.672355	-1.37903	-0.706672	0.393459	0.0512926	0.00557986	0.330753	0.0644672	0.294364
ENST00000387461.2	mitochondrially encoded tRNA-Pro (CCN) [Source:HGNC Symbol;Acc:HGNC:7494]	Mt_tRNA	1.77839	1.16427	3.62793	-0.614122	1.84954	2.46366	0.140351	0.291472	0.00562956	0.602985	0.178876	0.0555998
ENST00000363444.1	NA	misc_RNA	3.22733	3.97386	3.39743	0.746536	0.170103	-0.576433	0.00716634	0.000700452	0.00569708	0.578492	0.902822	0.673788
Homo_sapiens_tRNA-Glu-CTC-2-1	Homo_sapiens_tRNA-Glu-CTC-2-1 (tRNAscan-SE ID: chr1.trna70) Glu (CTC) 72 bp Sc: 68.7 chr1:248874248-248874319 (+)	tRNA	1.44547	0.729357	1.58577	-0.716114	0.140298	0.856412	0.0130173	0.171138	0.00619454	0.206611	0.818334	0.129027
ENST00000385212.3	microRNA 152 [Source:HGNC Symbol;Acc:HGNC:31538]	miRNA	3.82745	3.63081	3.32167	-0.196633	-0.505774	-0.309141	0.00166209	0.00102016	0.00625476	0.879102	0.715487	0.810703
ENST00000387421.1	mitochondrially encoded tRNA-Lys (AAA/G) [Source:HGNC Symbol;Acc:HGNC:7489]	Mt_tRNA	2.17236	1.74746	3.86446	-0.424894	1.6921	2.117	0.109739	0.161003	0.00638906	0.748549	0.25511	0.12657
ENST00000364774.2	NA	misc_RNA	5.33107	3.12376	4.14886	-2.20731	-1.18221	1.0251	0.00114992	0.0221678	0.00641646	0.189912	0.514389	0.513669
ENST00000655837.1	novel transcript, antisense to ARMC3and MSRB2	lncRNA	-1.93553	-2.14705	-3.35057	-0.211523	-1.41504	-1.20352	0.128847	0.0726391	0.00654589	0.849894	0.221035	0.260336
hsa-miR-1-3p	hsa-miR-1-3p MIMAT0000416 Homo sapiens miR-1-3p	mature-miRNA	3.54954	3.6777	3.57228	0.128159	0.0227392	-0.10542	0.00597759	0.00217215	0.00660584	0.924907	0.987596	0.939219
hsa-piR-33046	hsa-piR-33046	piRNA	4.10138	4.10772	3.96881	0.00633823	-0.132574	-0.138912	0.00718188	0.00323145	0.00689438	0.996928	0.938189	0.930556
hsa-miR-140-5p	hsa-miR-140-5p MIMAT0000431 Homo sapiens miR-140-5p	mature-miRNA	4.48426	3.54616	3.9024	-0.938102	-0.581861	0.356241	0.00382252	0.00801424	0.00703092	0.567338	0.736808	0.817476
ENST00000362154.1	microRNA 103a-2 [Source:HGNC Symbol;Acc:HGNC:31491]	miRNA	4.97172	4.87354	3.77019	-0.0981819	-1.20153	-1.10334	0.000839936	0.000328769	0.00705917	0.951224	0.464092	0.468642
ENST00000673287.1	microRNA 24-2 [Source:HGNC Symbol;Acc:HGNC:31608]	miRNA	2.75966	3.34786	3.88485	0.588196	1.12519	0.53699	0.0464875	0.0112306	0.00716455	0.68976	0.477991	0.725388
hsa-miR-30e-5p	hsa-miR-30e-5p MIMAT0000692 Homo sapiens miR-30e-5p	mature-miRNA	2.58277	1.84532	2.83554	-0.737451	0.252766	0.990217	0.00822267	0.0352497	0.00732868	0.455829	0.82638	0.353914
hsa-miR-130a-3p	hsa-miR-130a-3p MIMAT0000425 Homo sapiens miR-130a-3p	mature-miRNA	2.43247	3.07441	3.6106	0.641935	1.17813	0.536192	0.0538992	0.0101759	0.0073375	0.620884	0.412505	0.697711
hsa-miR-152-3p	hsa-miR-152-3p MIMAT0000438 Homo sapiens miR-152-3p	mature-miRNA	4.53092	4.7572	3.97042	0.226287	-0.560495	-0.786782	0.00365927	0.000933389	0.00736705	0.893362	0.745377	0.626518
ENST00000635067.1	ZNF436 antisense RNA 1 [Source:HGNC Symbol;Acc:HGNC:25122]	lncRNA	3.50638	3.10267	4.00938	-0.403706	0.503008	0.906713	0.0176621	0.0207503	0.00745721	0.788768	0.760192	0.552672
ENST00000597230.2	novel transcript, antisense to ZNF544	lncRNA	-1.29817	-0.980012	-3.70721	0.318161	-2.40904	-2.7272	0.384465	0.492644	0.00760928	0.823778	0.0829412	0.0388334
hsa-miR-30a-5p	hsa-miR-30a-5p MIMAT0000087 Homo sapiens miR-30a-5p	mature-miRNA	1.48973	1.54745	2.46148	0.0577241	0.971749	0.914025	0.0559549	0.0339559	0.00797712	0.943676	0.330175	0.340861
ENST00000384413.1	NA	misc_RNA	5.24731	3.65073	3.33913	-1.59659	-1.90819	-0.311601	0.000200661	0.00195199	0.00802548	0.291914	0.226771	0.82068
ENST00000613359.1	RNA, 5.8S ribosomal N3 [Source:HGNC Symbol;Acc:HGNC:53525]	rRNA	1.3925	1.33667	1.35644	-0.0558336	-0.0360585	0.0197752	0.0053636	0.00382478	0.00817818	0.910652	0.94725	0.969094
hsa-miR-3074-5p	hsa-miR-3074-5p MIMAT0019208 Homo sapiens miR-3074-5p	mature-miRNA	2.35333	3.20884	3.66402	0.855507	1.31068	0.455177	0.0714377	0.0114425	0.00826304	0.543007	0.386697	0.758853
hsa-miR-100-5p	hsa-miR-100-5p MIMAT0000098 Homo sapiens miR-100-5p	mature-miRNA	3.02732	0.211534	3.02631	-2.81578	-0.00100813	2.81477	0.00654876	0.81431	0.00826813	0.0102863	0.999384	0.0127641
ENST00000604070.1	novel transcript, sense intronic FTX	lncRNA	0.272352	-0.246429	-3.33095	-0.518781	-3.6033	-3.08452	0.855095	0.853727	0.00828291	0.727415	0.0112375	0.0142097
ENST00000637796.1	microRNA 3184 [Source:HGNC Symbol;Acc:HGNC:38182]	miRNA	3.9079	4.60241	3.90419	0.69451	-0.00370153	-0.698211	0.0093659	0.0013073	0.00838579	0.670561	0.998238	0.664838
hsa-miR-192-5p	hsa-miR-192-5p MIMAT0000222 Homo sapiens miR-192-5p	mature-miRNA	2.67746	2.50767	3.39108	-0.169795	0.713615	0.88341	0.0293362	0.0256649	0.00847109	0.89478	0.617696	0.509937
ENST00000602315.2	cardiac mesoderm enhancer-associated non-coding RNA [Source:HGNC Symbol;Acc:HGNC:42872]	lncRNA	3.66422	3.69835	3.55214	0.0341317	-0.112075	-0.146207	0.00890119	0.00392235	0.00866264	0.982277	0.944023	0.922
ENST00000656891.1	cardiac mesoderm enhancer-associated non-coding RNA [Source:HGNC Symbol;Acc:HGNC:42872]	lncRNA	2.95107	3.05905	3.69444	0.107985	0.743376	0.635391	0.0320843	0.0164965	0.00873356	0.940985	0.637218	0.669554
ENST00000483901.2	novel transcript, antisense to MTRNR2L1	lncRNA	1.61329	1.41719	2.91162	-0.196094	1.29833	1.49443	0.150941	0.169894	0.00876691	0.857279	0.265025	0.165497
ENST00000386972.1	microRNA 24-2 [Source:HGNC Symbol;Acc:HGNC:31608]	miRNA	3.34548	3.81438	3.51746	0.468904	0.171982	-0.296922	0.0125522	0.00275429	0.00886769	0.749286	0.910408	0.840004
hsa-piR-32160	hsa-piR-32160	piRNA	4.51236	4.41053	4.38016	-0.10183	-0.132193	-0.0303634	0.00961819	0.0055098	0.00891473	0.955691	0.944752	0.9863
hsa-miR-27a-3p	hsa-miR-27a-3p MIMAT0000084 Homo sapiens miR-27a-3p	mature-miRNA	2.9572	3.03504	2.93952	0.0778346	-0.0176805	-0.0955152	0.00549569	0.00224442	0.00892941	0.944605	0.988604	0.935296
hsa-piR-32854	hsa-piR-32854	piRNA	0.815234	-0.171409	-1.39326	-0.986643	-2.20849	-1.22185	0.156774	0.735782	0.00921421	0.0831282	0.000199189	0.0207137
ENST00000628388.2	NA	misc_RNA	2.87134	3.42274	3.2983	0.551402	0.426968	-0.124433	0.0201984	0.00392022	0.00946445	0.685367	0.766098	0.928808
ENST00000387314.1	mitochondrially encoded tRNA-Phe (UUU/C) [Source:HGNC Symbol;Acc:HGNC:7481]	Mt_tRNA	1.73586	1.36487	3.81023	-0.370983	2.07437	2.44536	0.201938	0.273411	0.00951192	0.784244	0.18437	0.09495
ENST00000462010.1	novel transcript	lncRNA	-1.40794	-1.93647	-3.23958	-0.528529	-1.83164	-1.30311	0.295024	0.115076	0.00989835	0.662941	0.139655	0.241934
ENST00000387439.1	mitochondrially encoded tRNA-Arg (CGN) [Source:HGNC Symbol;Acc:HGNC:7496]	Mt_tRNA	1.90864	1.88913	3.67434	-0.0195083	1.7657	1.78521	0.153181	0.125527	0.00991791	0.988207	0.239328	0.205337
Homo_sapiens_tRNA-Gly-TCC-2-1	Homo_sapiens_tRNA-Gly-TCC-2-1 (tRNAscan-SE ID: chr1.trna25) Gly (TCC) 72 bp Sc: 73.8 chr1:146037061-146037132 (+) // Homo_sapiens_tRNA-Gly-TCC-2-2 (tRNAscan-SE ID: chr1.trna90) Gly (TCC) 72 bp Sc: 73.8 chr1:161447585-161447656 (-) // Homo_sapiens_tRNA-Gly-TCC-2-3 (tRNAscan-SE ID: chr1.trna87) Gly (TCC) 72 bp Sc: 73.8 chr1:161454966-161455037 (-) // Homo_sapiens_tRNA-Gly-TCC-2-4 (tRNAscan-SE ID: c…	tRNA	2.4994	2.25474	2.41844	-0.244659	-0.0809585	0.163701	0.00448636	0.00517419	0.0100286	0.786633	0.936992	0.864889
ENST00000325390.7	novel transcript	lncRNA	-0.779453	-0.902981	-0.860564	-0.123528	-0.0811119	0.0424162	0.0178891	0.00307216	0.0101181	0.697005	0.814553	0.895491
ENST00000420330.1	novel transcript	lncRNA	-0.21851	-0.545349	-2.51081	-0.326839	-2.2923	-1.96546	0.84146	0.584208	0.0102347	0.761263	0.0303311	0.0404499
ENST00000609803.2	novel transcript	lncRNA	-1.37596	-1.61609	-2.58993	-0.240125	-1.21397	-0.973842	0.180312	0.0934489	0.0103942	0.793341	0.208968	0.278342
hsa-miR-15b-3p	hsa-miR-15b-3p MIMAT0004586 Homo sapiens miR-15b-3p	mature-miRNA	4.02296	4.38128	3.80285	0.358321	-0.220112	-0.578433	0.0096018	0.00216576	0.0104729	0.831577	0.898946	0.721466
ENST00000363624.1	NA	misc_RNA	1.8893	2.29683	3.55048	0.407535	1.66118	1.25364	0.140883	0.0578268	0.0105083	0.759484	0.266124	0.381401
ENST00000387409.1	mitochondrially encoded tRNA-Tyr (UAU/C) [Source:HGNC Symbol;Acc:HGNC:7502]	Mt_tRNA	1.89983	0.984856	3.62235	-0.914974	1.72252	2.6375	0.149301	0.408448	0.0105385	0.481598	0.253637	0.0596088
ENST00000657048.1	novel transcript, antisense to ZNF761and ZNF813	lncRNA	-0.850061	-1.76339	-2.67314	-0.913326	-1.82308	-0.909749	0.446637	0.075046	0.0106412	0.36434	0.0860295	0.326957
Homo_sapiens_tRNA-Lys-CTT-3-1	Homo_sapiens_tRNA-Lys-CTT-3-1 (tRNAscan-SE ID: chr16.trna33) Lys (CTT) 73 bp Sc: 83.1 chr16:3157405-3157477 (-)	tRNA	-0.963607	-0.270534	-1.82496	0.693072	-0.861356	-1.55443	0.171081	0.698426	0.0106556	0.324965	0.231794	0.0296388
ENST00000362237.3	microRNA 409 [Source:HGNC Symbol;Acc:HGNC:32055]	miRNA	3.17951	3.62157	3.27483	0.442057	0.0953187	-0.346738	0.0129853	0.00295837	0.0106965	0.755191	0.948423	0.807163
ENST00000622201.1	novel transcript	lncRNA	4.80109	5.19742	3.34891	0.396329	-1.45218	-1.84851	0.000958314	7.33027e-05	0.0107763	0.805691	0.368057	0.213427
ENST00000349529.4	microRNA 494 [Source:HGNC Symbol;Acc:HGNC:32084]	miRNA	3.25171	4.03962	3.75664	0.787906	0.504931	-0.282975	0.0268711	0.00412786	0.0108425	0.622267	0.760695	0.859992
Homo_sapiens_tRNA-Cys-GCA-6-1	Homo_sapiens_tRNA-Cys-GCA-6-1 (tRNAscan-SE ID: chr3.trna7) Cys (GCA) 72 bp Sc: 79.3 chr3:132229100-132229171 (-)	tRNA	0.175136	0.17425	-1.75682	-0.000886331	-1.93196	-1.93107	0.809772	0.798192	0.0109026	0.999037	0.00925108	0.00561185
ENST00000427161.1	novel transcript	lncRNA	0.427762	-0.145708	-1.4399	-0.57347	-1.86766	-1.29419	0.470922	0.787589	0.0110297	0.325238	0.00208762	0.0198474
hsa-miR-2110	hsa-miR-2110 MIMAT0010133 Homo sapiens miR-2110	mature-miRNA	4.26283	4.04443	3.11485	-0.218396	-1.14797	-0.929576	0.0014647	0.000673065	0.0112403	0.884818	0.455639	0.509632
ENST00000644406.1	RNA, 5S ribosomal 3 [Source:HGNC Symbol;Acc:HGNC:34364]	rRNA	2.75908	2.11992	2.14562	-0.639164	-0.613466	0.0256979	0.000703348	0.00278178	0.0112611	0.463528	0.534318	0.977275
ENST00000626259.2	novel transcript	lncRNA	-0.258	-0.735342	-1.6524	-0.477342	-1.3944	-0.917056	0.699476	0.227358	0.0114837	0.461465	0.0433729	0.147474
ENST00000625557.1	testis expressed 41 [Source:HGNC Symbol;Acc:HGNC:48667]	lncRNA	-1.31011	-0.801757	-1.4141	0.508352	-0.103995	-0.612347	0.0120309	0.115435	0.0116588	0.310448	0.850908	0.258222
ENST00000363251.2	NA	misc_RNA	3.11416	2.83055	3.44785	-0.283609	0.333688	0.617297	0.0208621	0.0205938	0.0117561	0.839469	0.827264	0.663759
ENST00000365068.1	NA	misc_RNA	3.9821	3.37005	3.96839	-0.612051	-0.0137143	0.598336	0.0143236	0.0200019	0.0117918	0.717125	0.993919	0.715413
hsa-miR-99b-5p	hsa-miR-99b-5p MIMAT0000689 Homo sapiens miR-99b-5p	mature-miRNA	3.35579	3.44583	3.1916	0.0900351	-0.164195	-0.25423	0.00663695	0.00272775	0.0119325	0.943842	0.90575	0.846159
ENST00000363120.1	vault RNA 1-1 [Source:HGNC Symbol;Acc:HGNC:12654]	misc_RNA	2.71772	2.30793	2.64498	-0.409789	-0.072734	0.337055	0.00932176	0.0120347	0.0120176	0.723023	0.954162	0.772015
ENST00000664809.1	novel transcript	lncRNA	-1.82922	-1.91519	-3.16229	-0.0859717	-1.33308	-1.24711	0.159765	0.119306	0.0120348	0.941233	0.265648	0.265218
ENST00000665447.1	novel transcript	lncRNA	0.202189	0.551202	2.04977	0.349013	1.84758	1.49857	0.721874	0.319827	0.0121255	0.562063	0.0298	0.0748011
ENST00000387459.1	mitochondrially encoded tRNA-Glu (GAA/G) [Source:HGNC Symbol;Acc:HGNC:7479]	Mt_tRNA	1.70635	1.39583	2.69971	-0.310511	0.993365	1.30388	0.110733	0.155627	0.012755	0.765921	0.382981	0.217563
ENST00000385129.3	microRNA 27b [Source:HGNC Symbol;Acc:HGNC:31614]	miRNA	3.70447	3.52453	3.2642	-0.179942	-0.440273	-0.260331	0.00673103	0.00440504	0.0127588	0.903748	0.776267	0.856183
ENST00000363194.1	RNY4 pseudogene 9 [Source:HGNC Symbol;Acc:HGNC:34058]	misc_RNA	4.88832	2.69163	4.32351	-2.19669	-0.564816	1.63187	0.00820633	0.0851591	0.0129243	0.236256	0.778176	0.34972
ENST00000652769.1	miRlet-7a-1/let-7f-1/let-7d cluster host gene [Source:HGNC Symbol;Acc:HGNC:53970]	lncRNA	1.31142	2.19278	1.59369	0.881351	0.282266	-0.599085	0.0287577	0.000155466	0.0132337	0.158623	0.680076	0.369176
ENST00000673815.1	novel transcript	lncRNA	-0.359825	-0.532936	-1.06655	-0.173111	-0.706723	-0.533612	0.391507	0.1723	0.0132376	0.673223	0.115287	0.205327
ENST00000668287.1	long intergenic non-protein coding RNA 2552 [Source:HGNC Symbol;Acc:HGNC:53587]	lncRNA	-0.944596	-0.984695	-1.1414	-0.0400987	-0.196801	-0.156703	0.0312063	0.0165868	0.0133842	0.923768	0.674532	0.723597
ENST00000401282.3	microRNA 877 [Source:HGNC Symbol;Acc:HGNC:33660]	miRNA	3.73153	4.07938	3.1418	0.347855	-0.589727	-0.937582	0.00642868	0.000908566	0.0133973	0.820348	0.706241	0.51615
ENST00000363439.1	NA	misc_RNA	2.98956	2.57168	3.90303	-0.417878	0.913473	1.33135	0.0546955	0.0681453	0.0134979	0.791793	0.598789	0.407258
hsa-miR-145-5p	hsa-miR-145-5p MIMAT0000437 Homo sapiens miR-145-5p	mature-miRNA	2.11393	3.66524	3.5477	1.55131	1.43377	-0.11754	0.119839	0.00652973	0.0137905	0.285712	0.351776	0.93875
hsa-miR-224-5p	hsa-miR-224-5p MIMAT0000281 Homo sapiens miR-224-5p	mature-miRNA	3.17915	4.29758	4.06417	1.11843	0.885022	-0.233409	0.0522716	0.00644369	0.0138509	0.52127	0.625032	0.894276
ENST00000643685.1	RNA, 5S ribosomal 2 [Source:HGNC Symbol;Acc:HGNC:34363]	rRNA	1.30665	1.679	2.14717	0.372348	0.840521	0.468173	0.0725684	0.0164172	0.0138924	0.63243	0.369766	0.609105
ENST00000601192.1	novel transcript, antisense to FEM1A	lncRNA	-1.07867	-1.35516	-2.75362	-0.276493	-1.67496	-1.39846	0.362481	0.217229	0.0139545	0.800591	0.133588	0.17229
hsa-miR-369-3p	hsa-miR-369-3p MIMAT0000721 Homo sapiens miR-369-3p	mature-miRNA	1.98806	3.53636	3.54913	1.54829	1.56107	0.0127741	0.14378	0.00881874	0.014162	0.287768	0.312737	0.993373
ENST00000500689.1	DACT3 antisense RNA 1 [Source:HGNC Symbol;Acc:HGNC:44120]	lncRNA	0.0392579	-0.487837	-2.20572	-0.527094	-2.24497	-1.71788	0.968115	0.581799	0.0141764	0.586032	0.0220104	0.0518947
ENST00000387377.1	mitochondrially encoded tRNA-Met (AUA/G) [Source:HGNC Symbol;Acc:HGNC:7492]	Mt_tRNA	1.89255	1.38574	2.45426	-0.506805	0.561713	1.06852	0.0692889	0.147639	0.014184	0.615294	0.592674	0.268635
hsa-piR-27080	hsa-piR-27080	piRNA	-0.00976746	-0.172116	-0.574612	-0.162348	-0.564845	-0.402496	0.966952	0.429246	0.0142132	0.480824	0.0217053	0.0786372
ENST00000362375.1	NA	misc_RNA	2.95612	2.9254	3.23837	-0.0307253	0.282248	0.312973	0.0240085	0.0150954	0.0145402	0.982406	0.850687	0.824069
ENST00000365656.1	RNA, 5S ribosomal 13 [Source:HGNC Symbol;Acc:HGNC:34374]	rRNA	1.53248	1.30759	2.36228	-0.224885	0.829798	1.05468	0.0661881	0.0874263	0.0148595	0.79678	0.43255	0.293339
ENST00000469545.3	RNA, 7SL, cytoplasmic 414, pseudogene [Source:HGNC Symbol;Acc:HGNC:46430]	misc_RNA	-0.612953	-0.704859	-0.81297	-0.0919057	-0.200017	-0.108111	0.0591141	0.0196952	0.0158051	0.770114	0.565343	0.740913
Homo_sapiens_tRNA-Ile-AAT-7-1	Homo_sapiens_tRNA-Ile-AAT-7-1 (tRNAscan-SE ID: chr6.trna178) Ile (AAT) 74 bp Sc: 81.2 chr6:26720992-26721065 (-) // Homo_sapiens_tRNA-Ile-AAT-7-2 (tRNAscan-SE ID: chr6.trna29) Ile (AAT) 74 bp Sc: 81.2 chr6:26780622-26780695 (+)	tRNA	-1.04396	-0.0888133	-1.95456	0.955143	-0.910601	-1.86574	0.190402	0.915213	0.0158656	0.246597	0.255141	0.0258079
hsa-piR-32874	hsa-piR-32874	piRNA	3.59591	3.04499	3.17219	-0.550916	-0.423721	0.127195	0.00734172	0.0106579	0.0159303	0.694942	0.779176	0.926599
hsa-miR-28-3p	hsa-miR-28-3p MIMAT0004502 Homo sapiens miR-28-3p	mature-miRNA	4.98724	4.3294	4.37985	-0.657834	-0.607388	0.0504456	0.00993647	0.0121398	0.0160785	0.742612	0.77072	0.978733
ENST00000586878.1	hsa-mir-423 [Source:miRBase;Acc:MI0001445]	lncRNA	3.59499	4.87588	3.44931	1.28089	-0.145681	-1.42657	0.0129692	0.000564768	0.0162202	0.420556	0.927846	0.366378
hsa-miR-139-5p	hsa-miR-139-5p MIMAT0000250 Homo sapiens miR-139-5p	mature-miRNA	2.04973	3.71068	2.46753	1.66095	0.417804	-1.24315	0.0274725	0.00024905	0.0162585	0.136281	0.710971	0.299052
hsa-miR-424-5p	hsa-miR-424-5p MIMAT0001341 Homo sapiens miR-424-5p	mature-miRNA	2.92892	2.6077	2.75294	-0.321212	-0.175972	0.14524	0.0077759	0.00936427	0.0163077	0.777639	0.889366	0.902182
ENST00000657921.1	novel transcript, antisense to RARA	lncRNA	-0.28059	-1.96726	-2.08757	-1.68667	-1.80698	-0.120302	0.764127	0.0116202	0.0165228	0.0458912	0.0519525	0.87635
ENST00000634876.1	MAPT antisense RNA 1 [Source:HGNC Symbol;Acc:HGNC:43738]	lncRNA	1.66133	1.61565	-2.79882	-0.0456831	-4.46015	-4.41447	0.252614	0.217538	0.0169126	0.976443	0.00183752	0.000606307
ENST00000650352.1	novel transcript	lncRNA	-0.726216	-0.458711	-1.54688	0.267505	-0.820664	-1.08817	0.251763	0.453551	0.0171188	0.669072	0.215021	0.0896851
Homo_sapiens_tRNA-Ser-TGA-4-1	Homo_sapiens_tRNA-Ser-TGA-4-1 (tRNAscan-SE ID: chr6.trna156) Ser (TGA) 82 bp Sc: 84.0 chr6:27505828-27505909 (-)	tRNA	-1.11516	-0.948156	-0.986275	0.167006	0.128887	-0.0381185	0.00361803	0.00910418	0.0175492	0.648323	0.757583	0.923995
ENST00000655705.1	novel transcript	lncRNA	0.410779	-0.56667	-2.86643	-0.977449	-3.27721	-2.29976	0.771601	0.654211	0.0177668	0.482697	0.0145951	0.0518194
hsa-miR-590-3p	hsa-miR-590-3p MIMAT0004801 Homo sapiens miR-590-3p	mature-miRNA	2.54025	2.67471	2.86068	0.134454	0.320423	0.185969	0.0329372	0.0161966	0.0179899	0.91919	0.819913	0.889753
ENST00000560231.1	novel transcript, antisense to RASGRP1	lncRNA	-1.11328	-2.79513	-2.64935	-1.68185	-1.53607	0.145786	0.350144	0.00573703	0.0181465	0.0923735	0.166436	0.873339
ENST00000362526.1	RNA, 5S ribosomal 5 [Source:HGNC Symbol;Acc:HGNC:34366]	rRNA	2.2379	1.55423	2.05042	-0.683676	-0.187486	0.49619	0.00519902	0.0276557	0.0183871	0.412226	0.847727	0.581443
ENST00000363301.1	NA	misc_RNA	3.76321	2.76922	3.70816	-0.993994	-0.0550539	0.93894	0.021095	0.0524932	0.018737	0.552642	0.975641	0.56245
ENST00000607565.1	novel transcript, antisense to SLC22A23	lncRNA	-1.80194	-1.95334	-3.18781	-0.151391	-1.38587	-1.23448	0.199717	0.13829	0.0189249	0.905303	0.291686	0.311817
ENST00000384901.3	microRNA 505 [Source:HGNC Symbol;Acc:HGNC:32140]	miRNA	3.94126	3.59555	3.7042	-0.345704	-0.237054	0.108649	0.0176812	0.0161584	0.0196039	0.843438	0.896927	0.948438
hsa-piR-32873	hsa-piR-32873	piRNA	1.63442	1.12568	1.96879	-0.508739	0.334377	0.843116	0.029572	0.0977758	0.0197945	0.504993	0.714255	0.32438
ENST00000459254.1	RNY4 pseudogene 25 [Source:HGNC Symbol;Acc:HGNC:42475]	misc_RNA	4.06945	3.71172	3.57075	-0.357728	-0.498694	-0.140967	0.0113563	0.0103404	0.0200003	0.832608	0.777877	0.930818
ENST00000516881.1	small Cajal body-specific RNA 15 [Source:HGNC Symbol;Acc:HGNC:32572]	scaRNA	2.95794	3.60537	3.44915	0.647438	0.491212	-0.156226	0.0459564	0.0106902	0.0202391	0.686104	0.768219	0.922465
hsa-miR-182-5p	hsa-miR-182-5p MIMAT0000259 Homo sapiens miR-182-5p	mature-miRNA	3.35213	2.21805	2.30305	-1.13408	-1.04908	0.0850051	0.00153301	0.00966017	0.0204782	0.315937	0.396643	0.93674
Homo_sapiens_tRNA-Val-AAC-2-1	Homo_sapiens_tRNA-Val-AAC-2-1 (tRNAscan-SE ID: chr5.trna15) Val (AAC) 73 bp Sc: 79.4 chr5:181188416-181188488 (-)	tRNA	2.3204	1.94611	2.23671	-0.374292	-0.0836895	0.290602	0.0117508	0.0171136	0.0206494	0.709472	0.940966	0.781251
hsa-miR-130b-3p	hsa-miR-130b-3p MIMAT0000691 Homo sapiens miR-130b-3p	mature-miRNA	3.54922	4.34965	3.75682	0.800433	0.207605	-0.592829	0.0322506	0.00539708	0.0207479	0.651558	0.909514	0.733568
ENST00000609972.1	RGPD4 antisense RNA 1 (head to head) [Source:HGNC Symbol;Acc:HGNC:49273]	lncRNA	1.10794	-1.46791	-2.37234	-2.57585	-3.48029	-0.904432	0.385259	0.132955	0.0212372	0.0314996	0.00504608	0.331255
ENST00000363511.1	RNA, 5S ribosomal 4 [Source:HGNC Symbol;Acc:HGNC:34365]	rRNA	1.72416	1.56251	2.13977	-0.161646	0.415615	0.577261	0.0347956	0.0378959	0.0213181	0.850075	0.681956	0.548984
ENST00000362591.1	NA	misc_RNA	4.209	3.99037	3.0486	-0.218633	-1.1604	-0.94177	0.00347729	0.00190043	0.0216778	0.890711	0.475422	0.527341
ENST00000635432.2	long intergenic non-protein coding RNA 2746 [Source:HGNC Symbol;Acc:HGNC:54264]	lncRNA	-1.36244	-0.392061	-2.20981	0.970381	-0.84737	-1.81775	0.15166	0.684624	0.0219752	0.30239	0.367476	0.0570909
ENST00000648228.1	DNM3 opposite strand/antisense RNA [Source:HGNC Symbol;Acc:HGNC:41228]	lncRNA	2.94008	3.79029	3.51169	0.850214	0.571616	-0.278598	0.0545808	0.00973149	0.0220674	0.606126	0.738108	0.866166
ENST00000390180.1	microRNA 454 [Source:HGNC Symbol;Acc:HGNC:33137]	miRNA	4.17016	4.91223	3.53335	0.742061	-0.636814	0	0.0116118	0.00100338	0.0221188	0.676346	0.726484	1
ENST00000563931.1	novel transcript	lncRNA	0.0181773	-0.511588	-1.04013	-0.529766	-1.05831	-0.528546	0.968112	0.216684	0.0221695	0.233496	0.028344	0.234584
ENST00000547786.1	long intergenic non-protein coding RNA 2588 [Source:HGNC Symbol;Acc:HGNC:19827]	lncRNA	-2.36386	-0.0424616	-3.72744	2.32139	-1.36359	-3.68498	0.157158	0.979869	0.0221896	0.158037	0.391153	0.0214788
ENST00000384819.1	microRNA 99b [Source:HGNC Symbol;Acc:HGNC:31651]	miRNA	3.485	4.25359	3.29818	0.76859	-0.186816	-0.955407	0.0210698	0.0024073	0.0228533	0.641434	0.912031	0.548976
ENST00000637430.1	novel transcript, antisense to ZNF281	lncRNA	0.584057	-0.743964	-2.09781	-1.32802	-2.68187	-1.35385	0.590985	0.404393	0.0228771	0.209805	0.0133639	0.127748
ENST00000669965.1	long intergenic non-protein coding RNA 1621 [Source:HGNC Symbol;Acc:HGNC:14109]	lncRNA	-0.847223	-0.988536	-1.9055	-0.141313	-1.05828	-0.916963	0.31198	0.210229	0.0231663	0.858593	0.209402	0.248419
hsa-miR-10b-5p	hsa-miR-10b-5p MIMAT0000254 Homo sapiens miR-10b-5p	mature-miRNA	1.25331	1.24463	1.51432	-0.00867828	0.261016	0.269694	0.0422243	0.0297396	0.023256	0.988889	0.713608	0.68864
ENST00000648211.1	novel transcript	lncRNA	-0.608735	-0.236041	-3.3891	0.372694	-2.78036	-3.15305	0.714949	0.878112	0.0233723	0.819004	0.0797619	0.0299166
ENST00000431020.1	long intergenic non-protein coding RNA 309 [Source:HGNC Symbol;Acc:HGNC:25279]	lncRNA	-2.11237	-2.17395	-3.11978	-0.0615766	-1.00741	-0.945828	0.130054	0.0987064	0.0234768	0.960548	0.441379	0.439779
ENST00000620143.1	novel transcript, antisense to SLCO4A1	lncRNA	0.628266	0.76111	1.70892	0.132844	1.08065	0.947805	0.26577	0.157957	0.0237812	0.825886	0.178634	0.227728
ENST00000458007.2	novel transcript	lncRNA	0.0782505	-1.16349	-3.64453	-1.24174	-3.72278	-2.48103	0.964963	0.474948	0.0238719	0.468986	0.0285594	0.107026
ENST00000663117.1	novel transcript, antisense to RUBCN	lncRNA	-0.0955345	0.910867	-1.99258	1.0064	-1.89704	-2.90344	0.918566	0.344859	0.023998	0.324375	0.0446172	0.00287875
ENST00000362279.1	microRNA 20a [Source:HGNC Symbol;Acc:HGNC:31577]	miRNA	4.04754	3.41684	3.48148	-0.630701	-0.566064	0.0646372	0.0127808	0.017961	0.0242811	0.71008	0.750997	0.968172
ENST00000363500.1	RNA, 5S ribosomal 17 [Source:HGNC Symbol;Acc:HGNC:34378]	rRNA	2.73772	1.05766	1.91378	-1.68005	-0.823935	0.856119	0.00111618	0.113903	0.0243344	0.0501276	0.412371	0.323657
ENST00000385048.3	microRNA 150 [Source:HGNC Symbol;Acc:HGNC:31537]	miRNA	1.00645	2.24219	1.79913	1.23574	0.79268	-0.443061	0.143859	0.00134258	0.0244126	0.101233	0.349765	0.604903
ENST00000363473.1	RNA, 5S ribosomal 8 [Source:HGNC Symbol;Acc:HGNC:34369]	rRNA	2.97307	1.55204	2.08194	-1.42103	-0.891126	0.529901	0.00147435	0.0394994	0.0246872	0.142573	0.421696	0.581457
ENST00000661204.1	novel transcript, antisense to COCH	lncRNA	0.203105	-0.260241	-2.18873	-0.463346	-2.39184	-1.92849	0.855569	0.794227	0.024814	0.679994	0.0301808	0.0499688
ENST00000629895.1	novel transcript, antisense to IFI6	lncRNA	1.16048	0.603588	-3.54384	-0.55689	-4.70432	-4.14743	0.516957	0.709132	0.0250729	0.75606	0.00751896	0.00883577
ENST00000379317.1	TTLL10 antisense RNA 1 [Source:HGNC Symbol;Acc:HGNC:41159]	lncRNA	-0.0622878	-0.843989	-2.23875	-0.781701	-2.17647	-1.39476	0.954992	0.384103	0.025081	0.462575	0.0460927	0.14438
ENST00000362464.1	RNA, 5S ribosomal 11 [Source:HGNC Symbol;Acc:HGNC:34372]	rRNA	2.50284	1.37444	2.00186	-1.1284	-0.500985	0.627414	0.00341307	0.0553719	0.0252275	0.202659	0.628163	0.497156
ENST00000625232.2	novel transcript, antisense to IFI6	lncRNA	0.446851	3.22803	-2.98615	2.78117	-3.433	-6.21417	0.758996	0.0289036	0.0254599	0.0769111	0.0171668	0.0001
hsa-miR-181b-5p	hsa-miR-181b-5p MIMAT0000257 Homo sapiens miR-181b-5p	mature-miRNA	3.47593	1.8808	2.1983	-1.59513	-1.27763	0.317498	0.00152038	0.0235866	0.0254633	0.168541	0.315454	0.762975
ENST00000666115.1	uncharacterized LOC105370224 [Source:NCBI gene;Acc:105370224]	lncRNA	-0.591188	-0.632064	-1.22083	-0.0408761	-0.629646	-0.588769	0.261451	0.201936	0.0255626	0.936472	0.263143	0.269932
ENST00000362400.1	RNA, 5S ribosomal 12 [Source:HGNC Symbol;Acc:HGNC:34373]	rRNA	2.54859	1.62184	2.04812	-0.926753	-0.500466	0.426287	0.00375632	0.031539	0.0256852	0.311747	0.635266	0.654745
Homo_sapiens_tRNA-Gln-CTG-7-1	Homo_sapiens_tRNA-Gln-CTG-7-1 (tRNAscan-SE ID: chr1.trna38) Gln (CTG) 72 bp Sc: 58.5 chr1:148328812-148328883 (+)	tRNA	-1.52042	-0.714512	-3.44322	0.805911	-1.92279	-2.7287	0.358087	0.648684	0.0260382	0.613541	0.222125	0.0659908
hsa-piR-32981	hsa-piR-32981	piRNA	1.26476	-0.741384	1.48911	-2.00614	0.224351	2.23049	0.0559194	0.216039	0.0262535	0.00173616	0.751052	0.00059131
ENST00000651076.1	novel transcript	lncRNA	-0.670174	-0.944364	-1.52683	-0.27419	-0.856659	-0.582469	0.321573	0.132192	0.0262941	0.671728	0.224493	0.376473
ENST00000641308.1	novel transcript, antisense CSRNP1	lncRNA	-0.329229	-0.550002	-0.625968	-0.220773	-0.296738	-0.0759656	0.241059	0.0339013	0.0266791	0.418068	0.314068	0.781828
ENST00000385274.1	microRNA 130a [Source:HGNC Symbol;Acc:HGNC:31514]	miRNA	3.53521	4.33813	3.37524	0.802924	-0.159966	-0.96289	0.0259873	0.00327075	0.0269288	0.640091	0.927612	0.561815
ENST00000385300.1	microRNA 143 [Source:HGNC Symbol;Acc:HGNC:31530]	miRNA	3.42104	4.18874	3.23207	0.767708	-0.188966	-0.956674	0.0248773	0.00306456	0.0271139	0.644131	0.911648	0.551099
ENST00000659092.1	novel transcript	lncRNA	-2.01023	-2.7208	-2.30126	-0.710575	-0.291035	0.41954	0.0426749	0.0030146	0.0272741	0.369371	0.755288	0.623322
ENST00000664323.1	novel transcript	lncRNA	-2.00612	-1.10522	-2.66884	0.900903	-0.662714	-1.56362	0.0927429	0.352954	0.0275495	0.420723	0.561527	0.169376
hsa-miR-193b-3p	hsa-miR-193b-3p MIMAT0002819 Homo sapiens miR-193b-3p	mature-miRNA	0	-1.97241	-2.98709	-1.56976	-2.58445	-1.01469	1	0.143168	0.0278412	0.269132	0.0708799	0.426735
Homo_sapiens_tRNA-SeC-TCA-1-1	Homo_sapiens_tRNA-SeC-TCA-1-1 (tRNAscan-SE ID: chr19.trna8) SeC (TCA) 87 bp Sc: 146.9 chr19:45478601-45478687 (-)	tRNA	0.442675	1.0019	1.9331	0.55922	1.49043	0.931209	0.520662	0.137295	0.0279682	0.443758	0.106424	0.307266
ENST00000364718.1	RNA, 5S ribosomal 2 [Source:HGNC Symbol;Acc:HGNC:34363]	rRNA	2.32157	1.97276	1.94073	-0.348812	-0.380843	-0.0320312	0.00528642	0.00880819	0.0280944	0.692316	0.702017	0.972529
ENST00000643882.1	RNA, 5S ribosomal 17 [Source:HGNC Symbol;Acc:HGNC:34378]	rRNA	2.1334	1.63577	2.05739	-0.497629	-0.0760038	0.421625	0.0147881	0.0348947	0.0287162	0.594184	0.943641	0.671914
ENST00000670561.1	novel transcript	lncRNA	-1.9847	-1.70722	-2.36037	0.277486	-0.375667	-0.653153	0.0555801	0.0923862	0.0287974	0.759321	0.700952	0.49379
ENST00000516950.1	NA	misc_RNA	2.62576	2.72989	4.38921	0.104138	1.76345	1.65931	0.187193	0.138081	0.0290141	0.958006	0.40913	0.406115
ENST00000364485.1	RNA, 5S ribosomal 14 [Source:HGNC Symbol;Acc:HGNC:34375]	rRNA	2.2637	2.28848	1.90384	0.0247788	-0.359865	-0.384644	0.00562626	0.00275523	0.0290216	0.977878	0.715472	0.683566
ENST00000635177.1	novel transcript	lncRNA	-1.08038	-2.52439	-2.75896	-1.44401	-1.67857	-0.234566	0.43315	0.0325523	0.0301971	0.233155	0.196948	0.829548
ENST00000665426.1	long intergenic non-protein coding RNA 658 [Source:HGNC Symbol;Acc:HGNC:44315]	lncRNA	-1.41082	-1.68224	-2.73773	-0.271424	-1.32691	-1.05548	0.28085	0.166803	0.0306213	0.819467	0.284541	0.35577
ENST00000662205.1	novel transcript	lncRNA	-0.01275	-1.0853	-1.68422	-1.07255	-1.67147	-0.598918	0.987678	0.126158	0.0306339	0.17223	0.0489756	0.416259
ENST00000365387.1	RNA, 5S ribosomal 16 [Source:HGNC Symbol;Acc:HGNC:34377]	rRNA	1.32673	1.27144	1.80491	-0.0552878	0.478183	0.533471	0.063945	0.0562944	0.0306504	0.94136	0.597096	0.537683
ENST00000476886.5	CLRN1 antisense RNA 1 [Source:HGNC Symbol;Acc:HGNC:30895]	lncRNA	-0.813405	-0.420399	-1.35736	0.393005	-0.54396	-0.936965	0.171098	0.473509	0.0307059	0.507205	0.390785	0.134798
ENST00000499499.2	DNAJC3 divergent transcript [Source:HGNC Symbol;Acc:HGNC:39808]	lncRNA	0.352736	-1.29665	-3.11906	-1.64939	-3.47179	-1.8224	0.829568	0.365181	0.0310164	0.289764	0.0271182	0.178329
ENST00000628848.1	novel transcript	lncRNA	0.498564	0.765205	2.03592	0.266641	1.53736	1.27072	0.493849	0.279505	0.0312019	0.735155	0.126759	0.200032
ENST00000635780.1	novel transcript	lncRNA	-0.732834	-1.37069	-3.0651	-0.637857	-2.33227	-1.69441	0.637205	0.329374	0.0315934	0.663159	0.116115	0.201963
ENST00000658643.1	novel transcript	lncRNA	-0.690967	-0.938871	-3.21997	-0.247904	-2.52901	-2.2811	0.674263	0.534842	0.0317604	0.875637	0.107515	0.111547
ENST00000615251.1	novel transcript	lncRNA	-2.50774	-3.02018	-3.30044	-0.512447	-0.792703	-0.280256	0.112735	0.037941	0.032243	0.719711	0.600975	0.8395
ENST00000459091.1	NA	misc_RNA	3.47331	3.155	3.30599	-0.318307	-0.167324	0.150982	0.0307761	0.0294862	0.0322583	0.851193	0.925037	0.926478
ENST00000654321.1	OXCT1 antisense RNA 1 [Source:HGNC Symbol;Acc:HGNC:40423]	lncRNA	-1.37062	-1.76495	-1.93276	-0.394322	-0.562133	-0.167811	0.115458	0.0294534	0.0327285	0.603669	0.513206	0.833599
ENST00000639368.1	novel transcript	lncRNA	0.185447	-0.225064	-1.50393	-0.410511	-1.68938	-1.27886	0.807389	0.742745	0.0336394	0.594795	0.0328322	0.0756486
ENST00000384876.3	microRNA 127 [Source:HGNC Symbol;Acc:HGNC:31509]	miRNA	2.49553	2.39906	2.70652	-0.0964679	0.210994	0.307462	0.0505033	0.039868	0.0337238	0.944506	0.886435	0.824267
ENST00000653132.1	long intergenic non-protein coding RNA 2389 [Source:HGNC Symbol;Acc:HGNC:53316]	lncRNA	-1.7442	-0.60643	-2.43671	1.13777	-0.692514	-1.83028	0.122988	0.6044	0.0337648	0.303914	0.522412	0.103457
ENST00000666389.1	novel transcript, antisense to COL5A1	lncRNA	-1.34685	-1.21081	-2.43978	0.136033	-1.09293	-1.22896	0.247413	0.277076	0.0338329	0.90022	0.329833	0.25035
ENST00000654743.1	novel transcript	lncRNA	-0.352247	-0.154647	-2.03096	0.1976	-1.67871	-1.87631	0.729362	0.874402	0.0338876	0.848649	0.0983474	0.0544797
ENST00000671463.1	DNAJC3 divergent transcript [Source:HGNC Symbol;Acc:HGNC:39808]	lncRNA	-1.19963	-0.634708	-2.57134	0.564921	-1.37171	-1.93664	0.338992	0.606723	0.0339239	0.644942	0.255031	0.101514
hsa-miR-320b	hsa-miR-320b MIMAT0005792 Homo sapiens miR-320b	mature-miRNA	2.43725	2.6152	2.17096	0.177948	-0.266285	-0.444233	0.0164419	0.00642725	0.0342242	0.878216	0.826677	0.704052
hsa-miR-3613-5p	hsa-miR-3613-5p MIMAT0017990 Homo sapiens miR-3613-5p	mature-miRNA	3.61971	3.63939	3.02676	0.0196791	-0.592947	-0.612626	0.016984	0.00858325	0.0350267	0.990415	0.724362	0.695236
ENST00000508458.2	OXCT1 antisense RNA 1 [Source:HGNC Symbol;Acc:HGNC:40423]	lncRNA	0.210051	-0.186598	-1.51005	-0.39665	-1.7201	-1.32345	0.78523	0.788885	0.0356858	0.612104	0.0319524	0.0702803
ENST00000653548.1	FLG antisense RNA 1 [Source:HGNC Symbol;Acc:HGNC:27913]	lncRNA	-0.514131	-0.575155	-2.81543	-0.061024	-2.3013	-2.24027	0.727445	0.674855	0.0357699	0.966345	0.104561	0.0870403
ENST00000560054.6	novel transcript	lncRNA	-0.487581	-0.537132	-1.22062	-0.0495517	-0.733044	-0.683492	0.384987	0.31	0.0358482	0.928426	0.223517	0.232415
ENST00000430643.1	novel transcript	lncRNA	-2.47872	-2.47439	-2.87835	0.00433546	-0.399626	-0.403962	0.0662066	0.0537685	0.0362647	0.997055	0.753763	0.737121
ENST00000551631.7	small nucleolar RNA host gene 14 [Source:HGNC Symbol;Acc:HGNC:37462]	lncRNA	-0.494181	-0.348334	-1.36104	0.145847	-0.866862	-1.01271	0.43772	0.568342	0.0367145	0.818467	0.199002	0.119369
ENST00000365403.1	NA	misc_RNA	2.98275	1.48676	2.84205	-1.49598	-0.140698	1.35529	0.0346255	0.206477	0.0367752	0.300271	0.929831	0.331127
ENST00000363636.1	NA	misc_RNA	3.57437	3.89848	3.30967	0.324113	-0.264697	-0.58881	0.0317697	0.01072	0.0370894	0.855354	0.884967	0.730001
ENST00000647623.1	CSTF3 divergent transcript [Source:HGNC Symbol;Acc:HGNC:27882]	lncRNA	-0.799425	-1.68862	-2.16575	-0.889198	-1.36632	-0.477126	0.460366	0.0781425	0.0371898	0.36361	0.19656	0.608081
ENST00000670834.1	novel transcript	lncRNA	-4.04898	-3.48508	-3.65106	0.563903	0.397918	-0.165985	0.0191426	0.0342241	0.0372608	0.712982	0.80912	0.915297
ENST00000384849.1	microRNA 199b [Source:HGNC Symbol;Acc:HGNC:31573]	miRNA	3.48974	4.27531	3.67034	0.785567	0.180596	-0.604971	0.0537351	0.0118049	0.0374329	0.680184	0.926756	0.745346
ENST00000670865.1	novel transcript	lncRNA	-1.7423	-1.15056	-2.38222	0.591739	-0.639926	-1.23167	0.124653	0.307715	0.0389729	0.575895	0.555494	0.253429
ENST00000654245.1	mir-99a-let-7c cluster host gene [Source:HGNC Symbol;Acc:HGNC:1274]	lncRNA	-1.08928	-2.58889	-3.08431	-1.49961	-1.99503	-0.495422	0.507871	0.0694251	0.0406205	0.316537	0.205024	0.712304
ENST00000649594.1	novel transcript	lncRNA	0.0330485	-1.587	-2.61734	-1.62004	-2.65039	-1.03034	0.981965	0.194899	0.0406402	0.235232	0.0608116	0.376969
ENST00000628531.2	NA	misc_RNA	5.47486	4.22229	3.69311	-1.25257	0	-0.529179	0.00459964	0.0151524	0.0409631	0.535036	1	0.780598
ENST00000620266.1	novel transcript	lncRNA	-2.45169	-1.03925	-2.09371	1.41244	0.357972	-1.05446	0.00944884	0.288491	0.0409827	0.1081	0.700088	0.274183
ENST00000385289.1	microRNA 199a-2 [Source:HGNC Symbol;Acc:HGNC:31572]	miRNA	4.71078	5.00378	3.60074	0.293001	-1.11004	-1.40304	0.01308	0.00361552	0.0414237	0.883336	0.58572	0.453351
hsa-miR-335-3p	hsa-miR-335-3p MIMAT0004703 Homo sapiens miR-335-3p	mature-miRNA	3.38049	4.1264	2.76797	0.745912	-0.612518	0	0.0205061	0.0016921	0.0414303	0.641728	0.708551	1
ENST00000653257.1	novel transcript, antisense to OBSCN	lncRNA	-1.88096	-1.89303	-2.77366	-0.0120643	-0.892693	-0.880628	0.17405	0.148125	0.0421012	0.992327	0.496416	0.475241
ENST00000428254.6	ZNF337 antisense RNA 1 [Source:HGNC Symbol;Acc:HGNC:40759]	lncRNA	0.00732254	-0.751404	-2.31908	-0.758727	-2.3264	-1.56768	0.995468	0.506937	0.0423952	0.544721	0.0652692	0.154616
hsa-miR-330-3p	hsa-miR-330-3p MIMAT0000751 Homo sapiens miR-330-3p	mature-miRNA	4.0138	4.79114	3.80151	0.777339	-0.212284	-0.989623	0.0406757	0.00817832	0.042677	0.704442	0.919708	0.615002
hsa-piR-33041	hsa-piR-33041	piRNA	2.96779	4.12458	2.05854	1.15679	-0.909254	-2.06604	0.00562645	9.84449e-05	0.0429932	0.368245	0.467456	0.0957939
ENST00000654482.1	ZNF213 antisense RNA 1 (head to head) [Source:HGNC Symbol;Acc:HGNC:50505]	lncRNA	0.150358	1.27686	1.95492	1.1265	1.80456	0.678063	0.838825	0.105268	0.0430345	0.181655	0.0744584	0.517632
hsa-miR-409-3p	hsa-miR-409-3p MIMAT0001639 Homo sapiens miR-409-3p	mature-miRNA	2.96367	1.93581	2.45188	-1.02786	-0.511791	0.516071	0.0199556	0.0706013	0.0431116	0.443699	0.725457	0.68772
Homo_sapiens_tRNA-Gly-GCC-1-1	Homo_sapiens_tRNA-Gly-GCC-1-1 (tRNAscan-SE ID: chr1.trna47) Gly (GCC) 71 bp Sc: 80.9 chr1:161443304-161443374 (+) // Homo_sapiens_tRNA-Gly-GCC-1-2 (tRNAscan-SE ID: chr1.trna49) Gly (GCC) 71 bp Sc: 80.9 chr1:161450677-161450747 (+) // Homo_sapiens_tRNA-Gly-GCC-1-3 (tRNAscan-SE ID: chr1.trna51) Gly (GCC) 71 bp Sc: 80.9 chr1:161458108-161458178 (+) // Homo_sapiens_tRNA-Gly-GCC-1-4 (tRNAscan-SE ID: c…	tRNA	2.15761	-1.12033	2.00122	-3.27795	-0.156396	3.12155	0.0282612	0.203451	0.0436594	0.000573943	0.88221	0.00115562
ENST00000602324.1	SPACA6P antisense RNA [Source:HGNC Symbol;Acc:HGNC:49383]	lncRNA	1.68609	3.21335	1.99639	1.52726	0.310302	-1.21695	0.0616858	0.00130347	0.0437093	0.17273	0.780127	0.307174
ENST00000666924.1	novel transcript	lncRNA	-3.6253	-3.30019	-4.19425	0.325116	-0.568946	-0.894062	0.090055	0.0982733	0.0439804	0.869098	0.782387	0.639965
ENST00000605849.1	novel transcript, antisense to UNC5C	lncRNA	-1.52647	-1.70203	-1.54262	-0.17556	-0.0161526	0.159407	0.0290566	0.0100256	0.044537	0.77678	0.9824	0.818758
ENST00000636682.1	LIN28B antisense RNA 1 [Source:HGNC Symbol;Acc:HGNC:21553]	lncRNA	-0.251272	0.911393	-2.80053	1.16266	-2.54926	-3.71192	0.868674	0.53444	0.044562	0.453674	0.0856021	0.0093853
ENST00000610976.1	RNA, variant U1 small nuclear 28 [Source:HGNC Symbol;Acc:HGNC:54432]	snRNA	2.48803	3.29211	2.369	0.804086	-0.119033	-0.923119	0.0410421	0.00401222	0.0447967	0.563344	0.933267	0.496987
ENST00000607862.5	OBI1 antisense RNA 1 [Source:HGNC Symbol;Acc:HGNC:42700]	lncRNA	-0.328129	-1.03479	-2.19162	-0.706663	-1.86349	-1.15683	0.778639	0.320838	0.0449767	0.525166	0.108137	0.263236
ENST00000408536.3	microRNA 1277 [Source:HGNC Symbol;Acc:HGNC:35350]	miRNA	2.98264	3.8495	2.74415	0.866858	-0.238492	-1.10535	0.0310371	0.00407622	0.0451992	0.568269	0.877373	0.463412
hsa-piR-1613	hsa-piR-1613	piRNA	1.90285	1.72239	3.10893	-0.180453	1.20609	1.38654	0.206931	0.214373	0.0453465	0.902872	0.460878	0.3633
hsa-miR-1307-5p	hsa-miR-1307-5p MIMAT0022727 Homo sapiens miR-1307-5p	mature-miRNA	3.96544	3.27541	3.93819	-0.690027	-0.0272466	0.66278	0.0504866	0.0734931	0.0453715	0.734488	0.989932	0.7372
ENST00000385019.1	microRNA 199a-1 [Source:HGNC Symbol;Acc:HGNC:31571]	miRNA	2.90843	4.13364	3.60463	1.22522	0.6962	-0.529019	0.109676	0.0172271	0.0456722	0.521256	0.724112	0.780284
Homo_sapiens_tRNA-Ser-TGA-3-1	Homo_sapiens_tRNA-Ser-TGA-3-1 (tRNAscan-SE ID: chr6.trna185) Ser (TGA) 82 bp Sc: 89.7 chr6:26312596-26312677 (-)	tRNA	-1.11603	-2.16229	-2.10989	-1.04626	-0.993857	0.0524053	0.296537	0.0221489	0.0457334	0.259289	0.3394	0.954199
ENST00000656688.1	deleted in lymphocytic leukemia 2 [Source:HGNC Symbol;Acc:HGNC:13748]	lncRNA	-0.370889	-0.409028	-2.60566	-0.0381385	-2.23477	-2.19663	0.796203	0.759452	0.0457864	0.978599	0.108506	0.0882981
ENST00000569852.1	novel transcript, antisense to PDPK1	lncRNA	-0.330103	0.485709	-1.53006	0.815813	-1.19996	-2.01577	0.67029	0.528363	0.046149	0.311444	0.13513	0.0115636
ENST00000483840.1	novel transcript	lncRNA	-0.303998	-0.243636	-0.97938	0.0603621	-0.675382	-0.735744	0.521265	0.587371	0.0466861	0.898592	0.189686	0.134857
ENST00000655152.1	novel transcript, antisense to FRG2Band SYCE1	lncRNA	-0.527104	-0.844699	-2.06758	-0.317595	-1.54047	-1.22288	0.628944	0.399149	0.0472521	0.761898	0.156336	0.220177
ENST00000672550.1	novel transcript	lncRNA	0.213214	0.70676	1.13113	0.493547	0.917917	0.424371	0.634521	0.108021	0.0476058	0.298112	0.12483	0.473116
ENST00000662088.1	novel transcript	lncRNA	-2.47409	-0.619004	-2.2901	1.85509	0.183988	-1.6711	0.0225419	0.596755	0.0477312	0.0796596	0.860085	0.139975
ENST00000618786.1	RNA component of signal recognition particle 7SL1 [Source:HGNC Symbol;Acc:HGNC:10038]	misc_RNA	2.0359	2.5756	1.79711	0.539703	-0.238793	-0.778496	0.0158369	0.00205859	0.0479261	0.577095	0.816894	0.447433
hsa-miR-574-3p	hsa-miR-574-3p MIMAT0003239 Homo sapiens miR-574-3p	mature-miRNA	2.09991	3.91804	2.56728	1.81814	0.467374	0	0.0993105	0.00183428	0.047945	0.205953	0.75104	1
ENST00000660100.1	FTX transcript, XIST regulator [Source:HGNC Symbol;Acc:HGNC:37190]	lncRNA	1.71396	2.18107	2.61584	0.467108	0.901874	0.434766	0.175748	0.0710854	0.0484284	0.731629	0.538653	0.759062
ENST00000673634.1	small nucleolar RNA host gene 5 [Source:HGNC Symbol;Acc:HGNC:21026]	lncRNA	-1.78074	-1.37508	-2.77556	0.405654	-0.994819	-1.40047	0.215976	0.322878	0.0490271	0.764372	0.468707	0.289552
ENST00000411553.3	HLA complex group 11 [Source:HGNC Symbol;Acc:HGNC:17707]	lncRNA	-2.33254	-1.96865	-4.03759	0.363891	-1.70505	-2.06894	0.277914	0.329463	0.0491202	0.859744	0.415073	0.290464
hsa-piR-32194	hsa-piR-32194	piRNA	5.65379	4.3232	3.79369	-1.33058	-1.86009	-0.52951	0.00652631	0.0193588	0.0493645	0.532431	0.398353	0.789859
ENST00000356133.3	novel transcript	lncRNA	-0.238771	1.37201	1.74547	1.61078	1.98424	0.373457	0.717206	0.0585549	0.0495103	0.0331883	0.0299535	0.698121
ENST00000451762.4	WDFY3 antisense RNA 2 [Source:HGNC Symbol;Acc:HGNC:21603]	lncRNA	-0.249872	-0.401809	-1.39297	-0.151937	-1.1431	-0.991159	0.725738	0.54561	0.0500238	0.830023	0.12802	0.160494
ENST00000655850.1	novel transcript	lncRNA	-0.578375	-0.273905	-0.677329	0.30447	-0.0989537	-0.403424	0.0816695	0.382198	0.0500636	0.350871	0.781902	0.235526
ENST00000465576.1	CLRN1 antisense RNA 1 [Source:HGNC Symbol;Acc:HGNC:30895]	lncRNA	-0.459079	-0.49543	-1.24994	-0.0363506	-0.790863	-0.754512	0.457646	0.396218	0.0501033	0.952511	0.232425	0.231464
ENST00000410694.1	RNA, U2 small nuclear 48, pseudogene [Source:HGNC Symbol;Acc:HGNC:48541]	snRNA	0.202196	-1.34661	-2.12312	-1.5488	-2.32532	-0.776517	0.873783	0.190506	0.0503908	0.195086	0.0616433	0.434255
ENST00000385012.1	microRNA 17 [Source:HGNC Symbol;Acc:HGNC:31547]	miRNA	5.67111	3.57256	3.17509	-2.09854	-2.49601	-0.39747	0.00136397	0.0205025	0.0506398	0.253907	0.191076	0.815
ENST00000613614.4	novel transcript	lncRNA	-0.0384996	-0.598649	-1.16592	-0.56015	-1.12742	-0.56727	0.948682	0.267705	0.0511729	0.338437	0.0776167	0.332099
ENST00000591628.1	novel transcript, antisense to C17orf104	lncRNA	-1.01702	-1.65631	-3.35802	-0.639284	-2.341	-1.70172	0.586208	0.328502	0.0512239	0.719465	0.19488	0.2953
hsa-miR-769-5p	hsa-miR-769-5p MIMAT0003886 Homo sapiens miR-769-5p	mature-miRNA	3.1375	3.0554	2.55436	-0.0821062	-0.583138	-0.501032	0.0262565	0.0154604	0.0518233	0.957783	0.714393	0.731865
Homo_sapiens_tRNA-Val-AAC-6-1	Homo_sapiens_tRNA-Val-AAC-6-1 (tRNAscan-SE ID: chr6.trna123) Val (AAC) 72 bp Sc: 69.9 chr6:28735429-28735500 (-)	tRNA	-0.348143	-0.824091	-1.35424	-0.475948	-1.0061	-0.530154	0.613374	0.189006	0.0518528	0.473813	0.168178	0.430301
ENST00000659537.1	long intergenic non-protein coding RNA 1320 [Source:HGNC Symbol;Acc:HGNC:50526]	lncRNA	0.561938	-1.24357	-1.82804	-1.80551	-2.38998	-0.584474	0.604747	0.14946	0.0519273	0.080167	0.0294639	0.505524
hsa-piR-13422	hsa-piR-13422	piRNA	-0.338991	-0.901589	-1.79238	-0.562598	-1.45339	-0.890793	0.720505	0.294411	0.0519478	0.53637	0.133646	0.313365
hsa-miR-625-3p	hsa-miR-625-3p MIMAT0004808 Homo sapiens miR-625-3p	mature-miRNA	5.1467	3.9672	3.32113	-1.17949	-1.82557	-0.646078	0.00548812	0.0157495	0.0520047	0.541579	0.358674	0.718805
ENST00000435896.5	novel transcript	lncRNA	0.323369	0.578383	1.87956	0.255014	1.55619	1.30118	0.671416	0.432663	0.0526553	0.752906	0.129513	0.196732
hsa-miR-301a-3p	hsa-miR-301a-3p MIMAT0000688 Homo sapiens miR-301a-3p	mature-miRNA	3.88109	3.21987	2.71255	-0.661226	-1.16854	-0.507317	0.0105394	0.0170156	0.0533419	0.687682	0.489269	0.741944
ENST00000533859.1	OPCML intronic transcript 1 [Source:HGNC Symbol;Acc:HGNC:41366]	lncRNA	0.658506	0.916376	1.28554	0.257869	0.627037	0.369168	0.219858	0.0763368	0.0535743	0.653251	0.377907	0.596029
ENST00000418348.1	novel transcript	lncRNA	-1.46804	-0.686459	-3.50625	0.78158	-2.03821	-2.81979	0.443836	0.706729	0.0536222	0.673837	0.270441	0.107753
ENST00000635966.1	long intergenic non-protein coding RNA 598 [Source:HGNC Symbol;Acc:HGNC:42770]	lncRNA	0.0782567	-1.09437	-3.86984	-1.17263	-3.94809	-2.77546	0.971357	0.583676	0.0537348	0.576992	0.0614577	0.148732
ENST00000511014.7	long intergenic non-protein coding RNA 461 [Source:HGNC Symbol;Acc:HGNC:42810]	lncRNA	-1.06042	-1.70125	-3.11754	-0.640835	-2.05713	-1.41629	0.546322	0.285108	0.0540657	0.700848	0.224527	0.351622
ENST00000606924.1	novel transcript	lncRNA	-0.41543	-1.20639	-2.30154	-0.790964	-1.88611	-1.09514	0.747843	0.292748	0.0542138	0.516438	0.136002	0.326446
ENST00000557251.1	novel transcript, sense overlapping to a novel protein	lncRNA	-0.486632	-0.453761	-0.862954	0.032871	-0.376322	-0.409193	0.253197	0.257846	0.0544368	0.937354	0.417456	0.353915
hsa-miR-1260b	hsa-miR-1260b MIMAT0015041 Homo sapiens miR-1260b	mature-miRNA	4.11178	3.07486	2.36084	-1.03692	-1.75094	-0.714025	0.00297783	0.00828687	0.0547223	0.484853	0.254123	0.594297
ENST00000648308.1	novel transcript, antisense to ARHGAP5	lncRNA	-0.773935	-1.00074	-1.48961	-0.226804	-0.715675	-0.488872	0.301948	0.152682	0.0550935	0.749724	0.36298	0.508405
ENST00000650189.1	DNM3 opposite strand/antisense RNA [Source:HGNC Symbol;Acc:HGNC:41228]	lncRNA	3.86209	4.31075	3.02542	0.44866	-0.836668	-1.28533	0.0209069	0.00531325	0.0557214	0.80176	0.64522	0.450223
ENST00000516843.1	NA	misc_RNA	3.51944	2.381	3.30726	-1.13844	-0.212183	0.926261	0.051425	0.132746	0.0557499	0.534536	0.913777	0.597898
ENST00000657217.1	long intergenic non-protein coding RNA 448 [Source:HGNC Symbol;Acc:HGNC:42785]	lncRNA	-1.40514	-1.51075	-2.2477	-0.105604	-0.842562	-0.736959	0.233317	0.173654	0.0559611	0.921629	0.460297	0.491042
ENST00000557108.6	small nucleolar RNA host gene 14 [Source:HGNC Symbol;Acc:HGNC:37462]	lncRNA	-0.405849	-0.089486	-1.32289	0.316363	-0.917036	-1.2334	0.550545	0.893173	0.0564051	0.650237	0.205007	0.0827286
hsa-piR-33168	hsa-piR-33168	piRNA	1.86117	2.33178	2.42928	0.470611	0.568115	0.0975044	0.122255	0.0401397	0.0565039	0.702434	0.676101	0.940204
ENST00000654747.1	long intergenic non-protein coding RNA 1206 [Source:HGNC Symbol;Acc:HGNC:49637]	lncRNA	1.19824	-0.132802	-2.04599	-1.33104	-3.24423	-1.91319	0.361983	0.902146	0.0569152	0.313761	0.0137506	0.0772979
ENST00000621730.1	novel transcript	lncRNA	0.0363228	0.494144	-1.39152	0.457821	-1.42784	-1.88566	0.961603	0.510013	0.0571324	0.572152	0.0718909	0.0168652
ENST00000657963.1	lncRNA activating regulator of DKK1 [Source:HGNC Symbol;Acc:HGNC:50913]	lncRNA	-0.176474	0.0110926	-1.25574	0.187567	-1.07926	-1.26683	0.791683	0.985926	0.057594	0.777565	0.12035	0.0538737
ENST00000671048.1	novel transcript	lncRNA	-0.0154292	-1.05335	-3.02547	-1.03792	-3.01004	-1.97212	0.992996	0.507444	0.0577278	0.540454	0.0766821	0.196105
ENST00000654132.1	long intergenic non-protein coding RNA 343 [Source:HGNC Symbol;Acc:HGNC:42500]	lncRNA	-1.46458	-1.36732	-5.52456	0.0972524	-4.05998	-4.15723	0.638934	0.635296	0.0577934	0.974223	0.181355	0.136464
ENST00000500118.2	novel transcript	lncRNA	-0.529458	-1.37767	-2.19368	-0.848208	-1.66423	-0.816018	0.659022	0.203791	0.0580281	0.453463	0.166131	0.452514
ENST00000363040.1	RNA, 5S ribosomal 10 [Source:HGNC Symbol;Acc:HGNC:34371]	rRNA	1.86756	1.44485	1.68364	-0.422714	-0.183919	0.238794	0.0238922	0.0538413	0.0580367	0.619459	0.850485	0.793234
ENST00000555968.1	novel transcript, antisense to AP1G2	lncRNA	-1.52408	-2.0544	-2.55763	-0.530319	-1.03355	-0.503226	0.275799	0.108764	0.0586834	0.673961	0.438296	0.677407
ENST00000362298.3	microRNA 374a [Source:HGNC Symbol;Acc:HGNC:31788]	miRNA	4.24286	3.20171	2.4878	-1.04114	-1.75506	-0.713918	0.00299387	0.00888554	0.0587624	0.48582	0.263798	0.606498
ENST00000501964.1	novel transcript, antisense to SORL1	lncRNA	-1.19361	-1.49895	-2.76455	-0.305341	-1.57093	-1.26559	0.436463	0.290983	0.0588877	0.831316	0.287505	0.351309
ENST00000640355.1	novel transcript	lncRNA	-0.0552235	0.319258	1.46218	0.374482	1.5174	1.14292	0.92298	0.565259	0.0602192	0.527381	0.0594842	0.149963
ENST00000642310.1	novel transcript	lncRNA	-0.578293	-1.46437	-2.27304	-0.886076	-1.69475	-0.808674	0.653469	0.199743	0.0604244	0.459136	0.179488	0.467522
ENST00000667164.1	BAALC antisense RNA 1 [Source:HGNC Symbol;Acc:HGNC:50461]	lncRNA	-0.333812	-0.344898	-1.31452	-0.0110865	-0.980707	-0.96962	0.628997	0.598303	0.0604639	0.98722	0.182305	0.166824
ENST00000603624.1	PPP1R26 antisense RNA 1 [Source:HGNC Symbol;Acc:HGNC:48717]	lncRNA	-0.809547	-1.55598	-2.65805	-0.746433	-1.8485	-1.10207	0.593165	0.253559	0.0604721	0.597074	0.206512	0.39832
hsa-piR-32856	hsa-piR-32856	piRNA	2.68748	1.47295	2.07828	-1.21452	-0.609195	0.60533	0.0221098	0.12188	0.0609399	0.3263	0.654605	0.606584
hsa-miR-125b-5p	hsa-miR-125b-5p MIMAT0000423 Homo sapiens miR-125b-5p	mature-miRNA	1.90938	1.52281	1.55323	-0.386571	-0.356155	0.0304157	0.0136239	0.0294779	0.0610788	0.633797	0.70043	0.971931
ENST00000415305.6	novel transcript	lncRNA	-2.71217	-1.61755	-3.23888	1.09462	-0.526715	-1.62134	0.121145	0.34323	0.061884	0.508742	0.75465	0.32301
ENST00000363754.1	RNA, 5S ribosomal 6 [Source:HGNC Symbol;Acc:HGNC:34367]	rRNA	1.866	1.25613	1.47368	-0.609866	-0.392317	0.217549	0.0114847	0.0562973	0.0620659	0.423295	0.65499	0.788697
ENST00000601752.1	novel transcript, sense intronic to SIPA1L3	lncRNA	-1.33936	-0.632431	-1.67667	0.706925	-0.337316	-1.04424	0.113902	0.460835	0.062087	0.391102	0.69723	0.233834
ENST00000628584.2	novel transcript, antisense to IFI6	lncRNA	1.62431	2.7681	-2.32615	1.14379	-3.95045	-5.09425	0.261764	0.0459378	0.0621868	0.465978	0.00633189	0.000238497
ENST00000608367.1	novel transcript, antisense to CTDSP1	lncRNA	0.291554	-0.816634	-2.65488	-1.10819	-2.94643	-1.83825	0.856552	0.562376	0.062646	0.47888	0.062171	0.180195
hsa-miR-503-5p	hsa-miR-503-5p MIMAT0002874 Homo sapiens miR-503-5p	mature-miRNA	3.15924	3.66356	3.13986	0.50433	-0.0193762	-0.523706	0.0706175	0.0242665	0.0632355	0.784791	0.991879	0.770208
ENST00000650854.1	novel transcript (contains ZIM2-AS1 and PEG3-AS1)	lncRNA	-1.43941	-2.83855	-2.31707	-1.39914	-0.877661	0.521475	0.264185	0.011359	0.0636408	0.20061	0.473408	0.618084
ENST00000667732.1	long intergenic non-protein coding RNA 2840 [Source:HGNC Symbol;Acc:HGNC:54374]	lncRNA	-1.17125	-1.54188	-1.06994	-0.370623	0.101308	0.471931	0.0231	0.00128755	0.0641093	0.429835	0.85893	0.379646
ENST00000384025.1	RNA, U6 small nuclear 1323, pseudogene [Source:HGNC Symbol;Acc:HGNC:48286]	snRNA	-1.05797	-1.09546	-3.51042	-0.0374883	-2.45245	-2.41496	0.606316	0.561734	0.064995	0.984887	0.218467	0.185099
ENST00000580699.2	novel transcript	lncRNA	0.917905	0.125036	-2.65491	-0.792868	-3.57282	-2.77995	0.569077	0.932414	0.0656116	0.618909	0.0223663	0.0505738
ENST00000664473.1	novel transcript	lncRNA	-0.0147842	-2.24641	-2.99303	-2.23162	-2.97825	-0.746623	0.993402	0.145555	0.0657884	0.17772	0.0858127	0.614042
ENST00000656191.1	long intergenic non-protein coding RNA 662 [Source:HGNC Symbol;Acc:HGNC:27122]	lncRNA	-1.08643	-1.03917	-3.01144	0.0472622	-1.92501	-1.97227	0.534009	0.52406	0.0663443	0.977586	0.254949	0.209316
hsa-miR-660-5p	hsa-miR-660-5p MIMAT0003338 Homo sapiens miR-660-5p	mature-miRNA	3.16166	3.58075	2.60345	0.41909	-0.55821	-0.9773	0.0342924	0.00959314	0.0664243	0.796578	0.736118	0.53016
ENST00000656614.1	novel transcript	lncRNA	0.848171	1.04324	-2.38522	0.195068	-3.23339	-3.42846	0.570494	0.443007	0.0666267	0.89797	0.0276591	0.00997234
ENST00000651768.1	long intergenic non-protein coding RNA 319 [Source:HGNC Symbol;Acc:HGNC:19730]	lncRNA	0.581788	1.1505	1.50503	0.568707	0.923239	0.354531	0.368007	0.0780896	0.06687	0.432251	0.293519	0.688334
ENST00000656195.1	TMEM161B antisense RNA 1 [Source:HGNC Symbol;Acc:HGNC:43839]	lncRNA	0.0569346	-1.56791	-2.74865	-1.62484	-2.80559	-1.18074	0.972682	0.282616	0.0677223	0.300357	0.0816186	0.399122
ENST00000663583.1	novel transcript	lncRNA	-0.233299	-0.400303	-0.689644	-0.167004	-0.456345	-0.289341	0.521588	0.2362	0.0678683	0.639999	0.247867	0.435475
ENST00000661075.1	novel transcript	lncRNA	-1.48995	-2.06827	-2.53342	-0.57832	-1.04347	-0.465147	0.31058	0.120981	0.0683066	0.668262	0.457618	0.712514
ENST00000642806.1	RNA, 5S ribosomal 16 [Source:HGNC Symbol;Acc:HGNC:34377]	rRNA	2.06621	1.3981	1.44348	-0.66811	-0.62273	0.0453801	0.00639058	0.0350538	0.0691068	0.401249	0.492742	0.956435
ENST00000623490.1	novel transcript	lncRNA	-0.253074	-1.10386	-1.89699	-0.850786	-1.64392	-0.793131	0.819389	0.258149	0.0694718	0.418577	0.140712	0.420591
ENST00000446169.2	long intergenic non-protein coding RNA 2779 [Source:HGNC Symbol;Acc:HGNC:54299]	lncRNA	1.11746	-0.169983	-3.53003	-1.28744	-4.64749	-3.36005	0.606724	0.930702	0.0695967	0.545858	0.0285964	0.0772244
ENST00000664008.1	long intergenic non-protein coding RNA 1915 [Source:HGNC Symbol;Acc:HGNC:52734]	lncRNA	-0.577033	-1.67	-2.89822	-1.09297	-2.32118	-1.22821	0.740859	0.280362	0.0697278	0.506513	0.170453	0.409375
ENST00000551288.5	EMX2 opposite strand/antisense RNA [Source:HGNC Symbol;Acc:HGNC:18511]	lncRNA	-0.571097	-0.68393	-3.2608	-0.112833	-2.6897	-2.57687	0.771382	0.704559	0.0706052	0.952852	0.158668	0.138879
ENST00000657432.1	novel transcript, antisense to EHBP1	lncRNA	-0.585181	-2.09196	-2.28709	-1.50677	-1.70191	-0.195132	0.670452	0.0731306	0.0707098	0.223721	0.201104	0.861111
ENST00000662643.1	long intergenic non-protein coding RNA 1170 [Source:HGNC Symbol;Acc:HGNC:49542]	lncRNA	-1.33597	-0.6561	-2.38212	0.679869	-1.04615	-1.72602	0.32379	0.622822	0.0714198	0.605831	0.422668	0.178844
ENST00000599775.1	novel transcript, antisense to ZNF836	lncRNA	-0.513335	-0.0253208	-3.22046	0.488014	-2.70712	-3.19514	0.788364	0.988777	0.0717928	0.795749	0.148662	0.0694278
ENST00000668304.1	novel transcript	lncRNA	-2.03793	-2.86155	-2.31369	-0.823612	-0.275754	0.547858	0.10801	0.0133266	0.0718542	0.439308	0.818835	0.613792
ENST00000531962.2	novel transcript	lncRNA	0.232606	-0.1346	-1.18206	-0.367206	-1.41467	-1.04746	0.730605	0.827906	0.0731618	0.584017	0.0457812	0.109615
hsa-miR-17-3p	hsa-miR-17-3p MIMAT0000071 Homo sapiens miR-17-3p	mature-miRNA	3.93004	3.51169	2.69485	-0.418352	-1.23519	-0.81684	0.0165146	0.0162148	0.0737781	0.810728	0.489165	0.61487
ENST00000670475.1	novel transcript	lncRNA	-0.370038	-0.581907	-1.01474	-0.211869	-0.644705	-0.432836	0.499536	0.252946	0.0743404	0.692266	0.276391	0.436617
ENST00000623888.1	novel transcript	lncRNA	-0.330419	-1.29002	-3.08045	-0.959603	-2.75003	-1.79043	0.859799	0.442455	0.0745323	0.590664	0.132714	0.272946
ENST00000554749.1	novel transcript, antisense to ALX3	lncRNA	-2.26088	-3.20353	-2.52795	-0.942651	-0.267072	0.675579	0.111081	0.01283	0.0746156	0.438034	0.843527	0.577986
hsa-miR-22-5p	hsa-miR-22-5p MIMAT0004495 Homo sapiens miR-22-5p	mature-miRNA	3.82919	2.56722	2.45613	-1.26197	-1.37306	-0.111097	0.0100098	0.0419954	0.0746624	0.411119	0.400053	0.938082
ENST00000441167.1	novel transcript	lncRNA	0.470303	-0.210926	-1.76968	-0.68123	-2.23998	-1.55875	0.681836	0.8323	0.074835	0.556923	0.0529398	0.121937
hsa-miR-548ay-5p	hsa-miR-548ay-5p MIMAT0025452 Homo sapiens miR-548ay-5p	mature-miRNA	4.44191	2.63368	2.68553	-1.80823	0	0.0518422	0.00621698	0.0638299	0.0748582	0.291043	1	0.974204
hsa-miR-454-3p	hsa-miR-454-3p MIMAT0003885 Homo sapiens miR-454-3p	mature-miRNA	3.2634	3.03062	2.02587	-0.232777	-1.23753	-1.00475	0.00593144	0.00468783	0.0750964	0.855779	0.354607	0.416504
ENST00000657470.1	LYPLAL1 divergent transcript [Source:HGNC Symbol;Acc:HGNC:50560]	lncRNA	-0.397505	-0.605764	-1.0179	-0.208258	-0.62039	-0.412132	0.46575	0.232128	0.0752155	0.696065	0.297451	0.462445
ENST00000607749.1	novel transcript, antisense to MAP7	lncRNA	0.503972	-0.185429	-1.18453	-0.689402	-1.6885	-0.999097	0.47114	0.765544	0.0753423	0.323187	0.0220579	0.132683
ENST00000385235.3	microRNA 660 [Source:HGNC Symbol;Acc:HGNC:32916]	miRNA	2.82112	3.49044	2.78928	0.669323	-0.0318338	-0.701157	0.0779543	0.0213726	0.0753642	0.695426	0.985535	0.676382
ENST00000669173.1	novel transcript, antisense to WWOX	lncRNA	-0.301171	-0.752245	-3.00999	-0.451074	-2.70882	-2.25775	0.870036	0.654139	0.0756413	0.800573	0.132355	0.167128
hsa-miR-766-3p	hsa-miR-766-3p MIMAT0003888 Homo sapiens miR-766-3p	mature-miRNA	4.22275	4.9785	3.0426	0.755751	-1.18016	-1.93591	0.0206424	0.00312527	0.0758841	0.695217	0.546006	0.288761
ENST00000362220.1	microRNA 326 [Source:HGNC Symbol;Acc:HGNC:31769]	miRNA	4.16049	3.72189	3.54439	-0.438604	-0.616101	-0.177496	0.0497207	0.0517002	0.0762183	0.840354	0.784532	0.931323
ENST00000665793.1	novel transcript	lncRNA	-0.549029	-1.61101	-2.57165	-1.06198	-2.02263	-0.960646	0.730761	0.251615	0.0762933	0.478959	0.189844	0.475105
ENST00000668500.1	USP2 antisense RNA 1 (head to head) [Source:HGNC Symbol;Acc:HGNC:48673]	lncRNA	-1.47482	-1.95178	-2.7239	-0.476957	-1.24908	-0.772127	0.355343	0.183181	0.0764508	0.745712	0.417809	0.58327
ENST00000384917.1	microRNA 570 [Source:HGNC Symbol;Acc:HGNC:32826]	miRNA	-0.338248	-0.799964	-0.958575	-0.461717	-0.620327	-0.158611	0.521655	0.0985237	0.0766384	0.36524	0.271835	0.762106
hsa-piR-28258	hsa-piR-28258	piRNA	2.10379	1.46057	1.66047	-0.643228	-0.443327	0.199901	0.0243984	0.0663741	0.076754	0.525986	0.694733	0.844257
ENST00000563151.1	novel transcript	lncRNA	2.37267	2.76399	1.82714	0.391316	-0.545528	-0.936844	0.0250848	0.00673475	0.0769915	0.751388	0.661533	0.439907
ENST00000445483.1	novel transcript	lncRNA	-1.92474	-0.303759	-2.86448	1.62098	-0.939746	-2.56073	0.250394	0.851302	0.0771491	0.314965	0.560254	0.100066
ENST00000505018.1	novel transcript	lncRNA	-0.165115	-0.335155	-1.44712	-0.17004	-1.28201	-1.11197	0.844128	0.66778	0.0773171	0.840016	0.144233	0.176033
hsa-miR-589-5p	hsa-miR-589-5p MIMAT0004799 Homo sapiens miR-589-5p	mature-miRNA	4.00621	2.79607	2.4135	-1.21014	-1.59271	-0.382567	0.00760267	0.0318549	0.0774004	0.451577	0.337251	0.796433
hsa-piR-1637	hsa-piR-1637	piRNA	-0.158013	-1.05847	-1.21518	-0.900458	-1.05717	-0.156711	0.817449	0.0815961	0.0775009	0.168246	0.147032	0.811611
hsa-miR-382-5p	hsa-miR-382-5p MIMAT0000737 Homo sapiens miR-382-5p	mature-miRNA	2.47459	4.1151	2.73647	1.64051	0.261877	0	0.115596	0.00611422	0.077748	0.333084	0.880343	1
ENST00000606125.1	novel transcript	lncRNA	0.00990985	-0.763547	-1.23006	-0.773456	-1.23997	-0.466512	0.988793	0.222548	0.0778881	0.258345	0.0984702	0.490243
ENST00000408518.3	microRNA 1301 [Source:HGNC Symbol;Acc:HGNC:35253]	miRNA	3.78101	2.74581	2.60462	-1.03521	-1.17639	-0.141183	0.0177485	0.0509715	0.0783795	0.541859	0.503379	0.929219
ENST00000658020.1	long intergenic non-protein coding RNA 2010 [Source:HGNC Symbol;Acc:HGNC:52846]	lncRNA	-1.13427	-0.531142	-1.82066	0.603132	-0.686384	-1.28952	0.263478	0.600166	0.0784829	0.545592	0.500856	0.205535
ENST00000506314.1	LEF1 antisense RNA 1 [Source:HGNC Symbol;Acc:HGNC:40339]	lncRNA	-0.65708	-0.69069	-3.76685	-0.0336101	-3.10977	-3.07616	0.776976	0.746107	0.0788761	0.988078	0.16867	0.136747
ENST00000667928.1	novel transcript, antisense to TYMS and CLUL1	lncRNA	-0.598055	-1.2108	-1.43397	-0.612748	-0.835918	-0.22317	0.45445	0.0931344	0.0790564	0.411616	0.319008	0.770346
ENST00000412134.6	long intergenic non-protein coding RNA 1249 [Source:HGNC Symbol;Acc:HGNC:49843]	lncRNA	0.0102537	0.0488977	-1.0589	0.0386439	-1.06915	-1.10779	0.986372	0.931545	0.0792275	0.950002	0.0988992	0.0736068
ENST00000442815.1	long intergenic non-protein coding RNA 1679 [Source:HGNC Symbol;Acc:HGNC:52469]	lncRNA	-1.90649	-1.73143	-2.87387	0.17506	-0.967375	-1.14243	0.260866	0.280244	0.0795396	0.912862	0.554166	0.458083
ENST00000669348.1	novel transcript	lncRNA	-0.631774	-0.305981	-1.2376	0.325792	-0.605826	-0.931618	0.347007	0.64186	0.0795592	0.629801	0.401884	0.189345
ENST00000564354.1	novel transcript	lncRNA	-0.191636	-0.167868	-2.79765	0.0237684	-2.60601	-2.62978	0.913229	0.917191	0.07979	0.989044	0.128508	0.0931519
ENST00000671190.1	novel transcript	lncRNA	-2.11748	-0.303753	-3.2277	1.81373	-1.11022	-2.92394	0.266083	0.868347	0.080133	0.32293	0.547753	0.0991346
ENST00000414409.1	novel transcript	lncRNA	-0.268824	-0.434607	-1.68906	-0.165783	-1.42023	-1.25445	0.787274	0.638716	0.0803082	0.866217	0.164584	0.188199
ENST00000588900.5	MLIP antisense RNA 1 [Source:HGNC Symbol;Acc:HGNC:40963]	lncRNA	-0.297961	-0.604069	-2.23756	-0.306108	-1.9396	-1.63349	0.831075	0.636381	0.0805745	0.823244	0.15775	0.19189
ENST00000528337.2	WAC antisense RNA 1 (head to head) [Source:HGNC Symbol;Acc:HGNC:27347]	lncRNA	-0.470362	0.627563	-2.0145	1.09792	-1.54413	-2.64206	0.698679	0.608816	0.0808603	0.390792	0.20199	0.03054
ENST00000551531.1	novel transcript	lncRNA	-1.78306	-1.12886	-2.101	0.654197	-0.317938	-0.972136	0.126884	0.329109	0.0820154	0.549445	0.781655	0.391954
Homo_sapiens_tRNA-Arg-CCT-2-1	Homo_sapiens_tRNA-Arg-CCT-2-1 (tRNAscan-SE ID: chr17.trna19) Arg (CCT) 73 bp Sc: 71.1 chr17:75034431-75034503 (-)	tRNA	-0.0767541	0.12873	-2.03597	0.205484	-1.95922	-2.1647	0.95177	0.91509	0.0820254	0.874503	0.12205	0.072512
ENST00000658783.1	long intergenic non-protein coding RNA 2693 [Source:HGNC Symbol;Acc:HGNC:27904]	lncRNA	0.0464645	1.30203	1.74727	1.25556	1.7008	0.445241	0.953815	0.128007	0.0820564	0.16672	0.105235	0.683219
ENST00000658844.1	novel transcript	lncRNA	0.438153	-1.54202	-2.30806	-1.98017	-2.74622	-0.766046	0.769816	0.222748	0.0826842	0.157669	0.0600928	0.530419
ENST00000670082.1	long intergenic non-protein coding RNA 1115 [Source:HGNC Symbol;Acc:HGNC:49258]	lncRNA	-0.979711	-2.35812	-3.48666	-1.37841	-2.50695	-1.12854	0.649826	0.226106	0.0827944	0.502151	0.235371	0.552085
ENST00000426157.1	novel transcript	lncRNA	-0.597875	-0.730669	-0.699622	-0.132794	-0.101747	0.0310465	0.114385	0.0384204	0.0831596	0.717111	0.806648	0.936935
ENST00000667433.1	sciatic injury induced lincRNA upregulator of SOX11 [Source:HGNC Symbol;Acc:HGNC:26403]	lncRNA	-0.965604	0.832497	-2.49707	1.7981	-1.53146	-3.32956	0.522347	0.574069	0.0838849	0.234275	0.299452	0.0213951
ENST00000654216.1	ZBTB20 antisense RNA 1 [Source:HGNC Symbol;Acc:HGNC:40640]	lncRNA	-0.537229	-1.2004	-1.84716	-0.663167	-1.30993	-0.646768	0.628802	0.227287	0.0840724	0.525014	0.240083	0.517103
ENST00000570035.5	long intergenic non-protein coding RNA 1572 [Source:HGNC Symbol;Acc:HGNC:51385]	lncRNA	-2.44322	-1.74947	-2.16267	0.693742	0.280548	-0.413195	0.0388475	0.136491	0.0842309	0.506836	0.804206	0.713056
ENST00000654843.1	long intergenic non-protein coding RNA 2299 [Source:HGNC Symbol;Acc:HGNC:53218]	lncRNA	-1.35876	-0.487549	-2.06867	0.87121	-0.709911	-1.58112	0.253399	0.683783	0.0847723	0.457417	0.545937	0.181392
ENST00000432837.1	SMG7 antisense RNA 1 [Source:HGNC Symbol;Acc:HGNC:24518]	lncRNA	-0.587024	-1.20082	-3.03107	-0.613792	-2.44405	-1.83025	0.758569	0.48821	0.0848136	0.738004	0.188818	0.275131
ENST00000453008.2	EIF2AK3 divergent transcript [Source:HGNC Symbol;Acc:HGNC:54066]	lncRNA	-1.44028	-1.99374	-2.50993	-0.553461	-1.06965	-0.516191	0.335265	0.145858	0.0861854	0.684851	0.462558	0.697625
ENST00000583840.1	long intergenic non-protein coding RNA 668 [Source:HGNC Symbol;Acc:HGNC:44328]	lncRNA	-1.26513	-1.01172	-1.30524	0.253413	-0.0401091	-0.293522	0.068938	0.132947	0.0865528	0.699392	0.957153	0.685931
ENST00000654759.1	novel transcript	lncRNA	-0.924071	-2.02088	-1.90235	-1.09681	-0.978275	0.118536	0.413039	0.0417432	0.0872745	0.273703	0.382837	0.904072
ENST00000655594.1	Pvt1 oncogene [Source:HGNC Symbol;Acc:HGNC:9709]	lncRNA	-0.190755	0.107589	-1.43448	0.298344	-1.24373	-1.54207	0.823657	0.897512	0.0873018	0.73811	0.164989	0.0783368
ENST00000567788.1	long intergenic non-protein coding RNA 2418 [Source:HGNC Symbol;Acc:HGNC:53348]	lncRNA	-1.579	-2.65477	-3.49486	-1.07577	-1.91586	-0.840089	0.469503	0.176864	0.0873073	0.60219	0.370305	0.661077
ENST00000432230.6	novel transcript	lncRNA	-0.378082	-1.34767	-2.2537	-0.969586	-1.87562	-0.90603	0.791669	0.284046	0.0881104	0.471821	0.182505	0.461433
ENST00000651140.1	FTX transcript, XIST regulator [Source:HGNC Symbol;Acc:HGNC:37190]	lncRNA	3.8347	3.1301	3.1391	-0.704602	-0.6956	0.00900157	0.0507784	0.0740406	0.0885719	0.727726	0.740843	0.996235
ENST00000656742.1	MSC antisense RNA 1 [Source:HGNC Symbol;Acc:HGNC:48724]	lncRNA	-0.257509	-0.198989	-1.88828	0.0585201	-1.63077	-1.68929	0.826539	0.85751	0.0888629	0.960494	0.167996	0.130288
ENST00000590484.2	long intergenic non-protein coding RNA 1539 [Source:HGNC Symbol;Acc:HGNC:51307]	lncRNA	-0.526924	-0.549309	-0.710695	-0.0223849	-0.183771	-0.161386	0.176341	0.133296	0.0889562	0.953125	0.669786	0.693534
ENST00000650756.1	family with sequence similarity 153 member C, pseudogene [Source:HGNC Symbol;Acc:HGNC:33936]	lncRNA	-1.48867	-1.9296	-2.21176	-0.440927	-0.723091	-0.282164	0.254917	0.109624	0.0895483	0.707385	0.570228	0.809306
ENST00000439298.5	novel transcript	lncRNA	-0.498823	-2.49683	-3.07132	-1.99801	-2.5725	-0.57449	0.798996	0.147813	0.0900362	0.273204	0.17703	0.729977
ENST00000661054.1	novel transcript	lncRNA	-2.51126	-2.42991	-2.91025	0.081349	-0.398995	-0.480344	0.148539	0.137188	0.0902243	0.959326	0.812272	0.76005
ENST00000649470.1	novel transcript, antisense to CCT6B	lncRNA	-0.133668	0.946819	-1.98181	1.08049	-1.84814	-2.92863	0.915063	0.449106	0.0908162	0.417282	0.14185	0.0196947
ENST00000623789.1	novel transcript, sense overlapping SMTN	lncRNA	0.0739952	0.0335255	0.971462	-0.0404697	0.897467	0.937937	0.871556	0.937646	0.0911297	0.930128	0.134708	0.104712
ENST00000454869.2	novel transcript	lncRNA	-1.51783	-0.702713	-2.3972	0.81512	-0.879366	-1.69449	0.294088	0.621426	0.092364	0.561117	0.531059	0.219306
ENST00000629988.2	INTS6 antisense RNA 1 [Source:HGNC Symbol;Acc:HGNC:42691]	lncRNA	0.335259	-1.00977	-1.99798	-1.34503	-2.33324	-0.988208	0.805661	0.375386	0.0926514	0.304201	0.0843761	0.38026
ENST00000363286.1	RNA, U5B small nuclear 1 [Source:HGNC Symbol;Acc:HGNC:10212]	snRNA	2.16489	1.28263	1.65768	-0.882257	-0.507203	0.375055	0.0368171	0.128665	0.0930579	0.43321	0.68166	0.728374
ENST00000527997.1	novel transcript	lncRNA	0.279119	-0.0224125	0.846209	-0.301532	0.56709	0.868622	0.519337	0.955139	0.0939883	0.48433	0.285974	0.0845341
ENST00000669209.1	novel transcript	lncRNA	-2.22841	-1.77605	-2.20792	0.452359	0.0204844	-0.431874	0.0805298	0.152421	0.0948938	0.691937	0.986703	0.717531
ENST00000650720.2	cancer susceptibility 15 [Source:HGNC Symbol;Acc:HGNC:28245]	lncRNA	-0.744682	-0.769939	-1.54739	-0.0252569	-0.802712	-0.777455	0.414574	0.373537	0.0949158	0.977102	0.393308	0.384657
ENST00000440026.1	novel transcript	lncRNA	1.13612	-0.984243	-1.33331	-2.12036	-2.46943	-0.349068	0.241988	0.166314	0.0952069	0.0242766	0.0144252	0.647158
ENST00000655079.1	novel transcript	lncRNA	-1.30245	-0.940596	-1.60023	0.361849	-0.297782	-0.659631	0.1509	0.289646	0.0954541	0.673232	0.749303	0.470419
ENST00000669903.1	FER1L6 antisense RNA 2 [Source:HGNC Symbol;Acc:HGNC:26534]	lncRNA	-3.19117	-2.62615	-2.66098	0.565014	0.530188	-0.0348259	0.0402172	0.0798728	0.0956071	0.684531	0.722867	0.98066
hsa-miR-548d-5p	hsa-miR-548d-5p MIMAT0004812 Homo sapiens miR-548d-5p	mature-miRNA	3.20927	1.97215	2.07115	-1.23711	-1.13812	0.098994	0.019297	0.0824127	0.0957762	0.39314	0.458361	0.940577
ENST00000653247.1	novel transcript	lncRNA	-0.495665	-0.478188	-0.741387	0.0174764	-0.245722	-0.263199	0.230401	0.22021	0.0959271	0.965697	0.592946	0.548709
ENST00000663545.1	novel transcript, antisense to DCDC1	lncRNA	-1.01609	-0.477075	-1.93344	0.53902	-0.917347	-1.45637	0.38224	0.674732	0.0960908	0.637182	0.432128	0.202136
ENST00000649113.1	novel transcript	lncRNA	-1.16947	-0.654468	-1.67365	0.515005	-0.50418	-1.01919	0.228566	0.498394	0.0964538	0.585765	0.60912	0.299087
hsa-miR-128-3p	hsa-miR-128-3p MIMAT0000424 Homo sapiens miR-128-3p	mature-miRNA	3.58401	2.56585	2.40971	-1.01816	-1.1743	-0.156137	0.0232738	0.0595899	0.096911	0.538052	0.496784	0.918806
ENST00000362201.2	microRNA 423 [Source:HGNC Symbol;Acc:HGNC:31880]	miRNA	3.89346	3.20316	3.2833	-0.6903	-0.610164	0.0801363	0.0593372	0.0851356	0.0969671	0.740046	0.780188	0.967953
ENST00000417786.1	novel transcript	lncRNA	-0.541816	-1.05081	-1.09505	-0.508997	-0.553231	-0.0442337	0.384532	0.0640122	0.0972803	0.388638	0.416095	0.943995
ENST00000387392.1	mitochondrially encoded tRNA-Ala (GCN) [Source:HGNC Symbol;Acc:HGNC:7475]	Mt_tRNA	1.64143	1.09464	2.47845	-0.546789	0.837019	1.38381	0.262772	0.406913	0.0974723	0.711998	0.609694	0.359634
ENST00000658417.1	novel transcript	lncRNA	-0.755219	-0.924965	-2.06837	-0.169746	-1.31315	-1.1434	0.564479	0.448471	0.0977118	0.892744	0.307477	0.33848
ENST00000613291.1	novel transcript	lncRNA	-1.55621	-1.37568	-2.31617	0.180522	-0.759967	-0.940489	0.269935	0.305151	0.097733	0.890909	0.580306	0.470572
ENST00000441450.1	novel transcript, antisense to CCDC108	lncRNA	-1.53767	-2.26781	-3.51228	-0.73014	-1.97461	-1.24447	0.497539	0.271328	0.098142	0.73593	0.374633	0.536767
ENST00000648837.1	novel transcript	lncRNA	-0.330138	-0.526106	-0.473792	-0.195968	-0.143654	0.0523138	0.253893	0.0485695	0.0982367	0.48482	0.631389	0.850539
ENST00000656724.1	novel transcript, antisense to MACROD2	lncRNA	1.45124	0.208858	-2.54764	-1.24238	-3.99888	-2.75649	0.401184	0.894045	0.0982403	0.472376	0.0189438	0.0736506
ENST00000503106.5	novel transcript	lncRNA	-0.442506	-0.758363	-2.171	-0.315857	-1.7285	-1.41264	0.755611	0.560059	0.0985403	0.819317	0.215275	0.266738
ENST00000415019.1	novel transcript	lncRNA	-0.253112	-0.806442	-1.61034	-0.55333	-1.35723	-0.803903	0.804131	0.376899	0.098551	0.574367	0.193198	0.391286
ENST00000663309.1	novel transcript	lncRNA	-2.66653	-0.718171	-3.08625	1.94836	-0.419723	-2.36808	0.159202	0.698224	0.0986404	0.285108	0.819512	0.187412
ENST00000570869.1	novel transcript, sense intronic FOXK2	lncRNA	-1.83906	-1.56942	-3.04681	0.269645	-1.20775	-1.4774	0.338604	0.385897	0.0988654	0.88303	0.518015	0.399392
ENST00000432976.2	novel transcript	lncRNA	-0.156095	-0.501209	-1.14336	-0.345115	-0.987264	-0.642149	0.819567	0.424887	0.0989917	0.608647	0.179165	0.347051
ENST00000579879.1	small nucleolar RNA, C/D box 95 [Source:HGNC Symbol;Acc:HGNC:32757]	snoRNA	4.36527	3.98327	2.60231	0	0	0	0.0100735	0.00912026	0.0993117	1	1	1
ENST00000516091.1	vault RNA 2-2, pseudogene [Source:HGNC Symbol;Acc:HGNC:46889]	misc_RNA	-0.614033	-0.166332	-1.25256	0.447701	-0.638525	-1.08623	0.399765	0.816408	0.0993339	0.544034	0.413165	0.157439
ENST00000527209.1	novel transcript, sense overlapping ZNF473	lncRNA	-1.20972	-0.922795	-2.65727	0.286923	-1.44755	-1.73447	0.477315	0.565879	0.100799	0.861402	0.381812	0.265366
ENST00000609118.1	novel transcript, antisense to LRIF1	lncRNA	-1.84568	-1.86187	-2.84773	-0.016191	-1.00204	-0.985852	0.305875	0.269685	0.101099	0.992394	0.566512	0.544939
ENST00000608972.1	novel transcript, antisense to CPVL	lncRNA	-0.520991	-1.23256	-1.08257	-0.711568	-0.561576	0.149992	0.407332	0.0299293	0.101388	0.229679	0.410363	0.810737
ENST00000644419.1	endogenous retrovirus group MER61 member 1 [Source:HGNC Symbol;Acc:HGNC:27919]	lncRNA	-0.135613	-0.30105	-0.928937	-0.165437	-0.793324	-0.627887	0.804756	0.555721	0.101549	0.763271	0.187633	0.268958
ENST00000362352.1	NA	misc_RNA	3.78043	3.12088	2.20841	-0.659553	-1.57202	-0.912471	0.0108131	0.0178092	0.101927	0.682796	0.338122	0.540983
ENST00000639429.1	novel transcript	lncRNA	-0.14204	0.512387	1.04778	0.654427	1.18982	0.535389	0.773036	0.294422	0.101932	0.205515	0.0724629	0.416962
Homo_sapiens_tRNA-Thr-CGT-3-1	Homo_sapiens_tRNA-Thr-CGT-3-1 (tRNAscan-SE ID: chr6.trna129) Thr (CGT) 74 bp Sc: 77.1 chr6:28648207-28648280 (-)	tRNA	-1.34656	-0.599539	-2.05061	0.747024	-0.704044	-1.45107	0.288279	0.635697	0.102104	0.546983	0.566706	0.236707
ENST00000564585.1	long intergenic non-protein coding RNA 2280 [Source:HGNC Symbol;Acc:HGNC:53196]	lncRNA	-1.15947	-0.117922	-2.2462	1.04155	-1.08673	-2.12828	0.41156	0.932732	0.102505	0.4582	0.431917	0.119627
ENST00000639766.1	WAS/WASL-interacting protein family member 2-like [Source:NCBI gene;Acc:102724474]	lncRNA	-1.35912	-0.543374	-1.86608	0.81575	-0.506955	-1.32271	0.222357	0.627545	0.102523	0.455068	0.649523	0.238338
ENST00000618432.4	novel transcript	lncRNA	-0.162417	-0.870708	-1.06387	-0.70829	-0.901455	-0.193165	0.800147	0.132056	0.102858	0.251936	0.190119	0.758876
ENST00000660621.1	novel transcript	lncRNA	0.874631	0.631751	0.960469	-0.24288	0.0858374	0.328717	0.0956376	0.190493	0.103039	0.650454	0.892243	0.583207
ENST00000626977.1	ASAP1 intronic transcript 2 [Source:HGNC Symbol;Acc:HGNC:48917]	lncRNA	-1.12474	-1.48846	-2.21808	-0.363718	-1.09334	-0.72962	0.421207	0.248294	0.103283	0.779449	0.425024	0.562251
ENST00000500765.1	FAM13A antisense RNA 1 [Source:HGNC Symbol;Acc:HGNC:19370]	lncRNA	-1.80787	-1.48796	-3.2149	0.319909	-1.40703	-1.72694	0.38032	0.442146	0.10338	0.871159	0.483856	0.35873
ENST00000565336.1	novel transcript	lncRNA	2.64968	0.928764	1.60607	-1.72091	-1.04361	0.677303	0.0116347	0.251477	0.10369	0.111812	0.3925	0.507117
ENST00000660459.1	novel transcript	lncRNA	-4.42625	-4.26902	-4.86984	0.157228	-0.443588	-0.600816	0.153608	0.137489	0.104265	0.956939	0.883749	0.83013
ENST00000650974.1	androgen receptor regulated long noncoding RNA 1 [Source:HGNC Symbol;Acc:HGNC:53032]	lncRNA	0.0782628	-0.303746	-3.94889	0	-4.02715	-3.64515	0.976154	0.899521	0.105147	1	0.115934	0.119908
hsa-piR-32989	hsa-piR-32989	piRNA	1.14274	0.890472	2.09296	-0.252264	0.950223	1.20249	0.349315	0.423528	0.10528	0.840764	0.5025	0.364073
ENST00000523123.5	long intergenic non-protein coding RNA 2099 [Source:HGNC Symbol;Acc:HGNC:52953]	lncRNA	-0.610923	0.0572889	-1.04472	0.668212	-0.433801	-1.10201	0.311441	0.925296	0.105428	0.28727	0.511859	0.0990606
ENST00000433019.2	novel transcript	lncRNA	0.0886866	-0.229345	-0.926185	-0.318032	-1.01487	-0.69684	0.876023	0.66031	0.106599	0.575291	0.0993883	0.224057
hsa-miR-1260a	hsa-miR-1260a MIMAT0005911 Homo sapiens miR-1260a	mature-miRNA	2.33095	3.1361	2.19238	0.805144	-0.138576	-0.94372	0.0984841	0.0173821	0.107311	0.603147	0.930347	0.53031
ENST00000592347.5	novel transcript	lncRNA	0.432246	0.950914	1.28769	0.518668	0.855449	0.33678	0.496058	0.132783	0.107577	0.454671	0.313865	0.691114
ENST00000419957.6	long intergenic non-protein coding RNA 1277 [Source:HGNC Symbol;Acc:HGNC:50334]	lncRNA	-0.849489	-1.00962	-0.756973	-0.160128	0.0925159	0.252644	0.0495944	0.0123847	0.107707	0.698194	0.846707	0.576656
ENST00000648991.1	X inactive specific transcript [Source:HGNC Symbol;Acc:HGNC:12810]	lncRNA	-0.87472	-0.738372	-1.45239	0.136349	-0.577667	-0.714015	0.314996	0.37907	0.10828	0.871166	0.52354	0.414866
ENST00000656871.1	novel transcript	lncRNA	-0.217577	0.30031	-1.66414	0.517887	-1.44656	-1.96445	0.841566	0.779849	0.108413	0.650991	0.192267	0.072964
ENST00000452354.5	long intergenic non-protein coding RNA 1104 [Source:HGNC Symbol;Acc:HGNC:49226]	lncRNA	-0.131921	-0.576939	-1.18331	-0.445018	-1.05139	-0.606368	0.857405	0.38852	0.109298	0.53607	0.180249	0.40232
ENST00000342892.4	PKP4 antisense RNA 1 [Source:HGNC Symbol;Acc:HGNC:52580]	lncRNA	0.527407	-0.458442	-1.47564	-0.985849	-2.00305	-1.0172	0.598716	0.596379	0.109771	0.318876	0.053963	0.262819
ENST00000535188.2	novel transcript, antisense to MAMDC2	lncRNA	-0.0817664	1.38866	-1.82535	1.47043	-1.74358	-3.21401	0.94586	0.261254	0.10998	0.262011	0.153865	0.01039
ENST00000654188.1	long intergenic non-protein coding RNA 2269 [Source:HGNC Symbol;Acc:HGNC:53184]	lncRNA	-2.80566	-1.62149	-2.86884	1.18417	-0.0631858	-1.24735	0.119382	0.355831	0.11005	0.487896	0.971155	0.463256
ENST00000588369.1	novel transcript	lncRNA	-1.08639	-1.71722	-2.17204	-0.630829	-1.08565	-0.45482	0.441067	0.179835	0.110218	0.625437	0.428492	0.713155
ENST00000670085.1	novel transcript, antisense to FMO1	lncRNA	-1.81041	-1.96343	-3.0755	-0.153012	-1.26508	-1.11207	0.367281	0.292331	0.110296	0.935712	0.518073	0.538918
ENST00000638886.1	novel transcript	lncRNA	-1.37651	-1.68151	-2.3161	-0.304998	-0.939593	-0.634595	0.354873	0.222662	0.110454	0.824157	0.51557	0.633941
ENST00000662579.1	novel transcript	lncRNA	-0.279406	-0.104033	-2.06513	0.175373	-1.78572	-1.96109	0.840046	0.936689	0.1108	0.899656	0.194695	0.132004
ENST00000433595.5	ARHGAP26 antisense RNA 1 [Source:HGNC Symbol;Acc:HGNC:40792]	lncRNA	0.478199	0.186697	-1.87675	-0.291502	-2.35495	-2.06345	0.718645	0.876843	0.111128	0.830273	0.0780261	0.0893475
ENST00000590137.1	RNF157 antisense RNA 1 [Source:HGNC Symbol;Acc:HGNC:44127]	lncRNA	0.0184453	-0.630056	-1.36374	-0.648501	-1.38219	-0.733688	0.983407	0.423939	0.111251	0.455389	0.137727	0.381003
ENST00000592982.2	CEBPA divergent transcript [Source:HGNC Symbol;Acc:HGNC:25710]	lncRNA	-0.0806018	-0.626845	-2.73967	-0.546243	-2.65907	-2.11283	0.965649	0.71415	0.111522	0.763823	0.145687	0.203948
ENST00000660707.1	novel transcript	lncRNA	-1.62454	-1.19937	-3.37287	0.425167	-1.74833	-2.1735	0.471519	0.564786	0.11153	0.845418	0.430021	0.286407
ENST00000370257.1	novel transcript, antisense to CHRNA4	lncRNA	0.27445	0.958887	-0.999727	0.684437	-1.27418	-1.95861	0.667201	0.141387	0.111857	0.334163	0.0637936	0.00515355
ENST00000657137.1	novel transcript	lncRNA	-1.61323	-1.09447	-3.20521	0.518766	-1.59197	-2.11074	0.446655	0.581643	0.11201	0.799384	0.442046	0.275104
ENST00000648909.1	DNM3 opposite strand/antisense RNA [Source:HGNC Symbol;Acc:HGNC:41228]	lncRNA	3.54962	5.07692	3.65179	1.5273	0.102168	0	0.136592	0.0221844	0.112218	0.529904	0.967456	1
ENST00000384081.1	NA	misc_RNA	0.266934	0.751489	1.61166	0.484555	1.34473	0.860173	0.751076	0.364221	0.112516	0.590813	0.211359	0.419534
ENST00000663449.1	PRKCQ antisense RNA 1 [Source:HGNC Symbol;Acc:HGNC:44689]	lncRNA	-0.979697	-1.19973	-4.03587	-0.220029	-3.05618	-2.83615	0.718478	0.630844	0.112921	0.933267	0.253178	0.246964
ENST00000650077.1	maternally expressed 3 [Source:HGNC Symbol;Acc:HGNC:14575]	lncRNA	-0.0710608	-0.553341	-1.55913	-0.482281	-1.48807	-1.00579	0.945962	0.555795	0.112955	0.64043	0.165496	0.298114
ENST00000654098.1	long intergenic non-protein coding RNA 662 [Source:HGNC Symbol;Acc:HGNC:27122]	lncRNA	-1.96294	-0.266594	-1.87267	1.69634	0.0902674	-1.60608	0.0789063	0.821711	0.113175	0.129681	0.935678	0.175062
hsa-piR-20492	hsa-piR-20492	piRNA	-1.80071	-1.48825	-2.96767	0.312453	-1.16697	-1.47942	0.356343	0.418176	0.113267	0.867045	0.5394	0.407005
ENST00000516225.1	RNY4 pseudogene 37 [Source:HGNC Symbol;Acc:HGNC:50885]	misc_RNA	3.4195	2.7579	2.25006	-0.661602	-1.16944	-0.507842	0.0258602	0.0436517	0.113461	0.688805	0.490849	0.7428
ENST00000650558.1	novel transcript, antisense to WASF3	lncRNA	-0.693465	-0.318291	-2.63216	0.375174	-1.9387	-2.31387	0.695785	0.848219	0.113506	0.82887	0.264046	0.153911
ENST00000661416.1	WDR11 antisense RNA 1 [Source:HGNC Symbol;Acc:HGNC:27437]	lncRNA	-0.0743126	-2.45396	-2.43378	-2.37964	-2.35947	0.0201749	0.964788	0.0867277	0.113585	0.122156	0.149762	0.988329
hsa-miR-664a-3p	hsa-miR-664a-3p MIMAT0005949 Homo sapiens miR-664a-3p	mature-miRNA	2.42412	4.40762	3.00237	1.98351	0.57825	0	0.208608	0.0163089	0.11386	0.323844	0.77987	1
ENST00000662945.1	novel transcript	lncRNA	-0.700478	0.190152	-1.16907	0.89063	-0.468596	-1.35923	0.31481	0.792132	0.113968	0.226182	0.534108	0.0800502
ENST00000569106.1	novel transcript, antisense to LMF1	lncRNA	-3.34095	-2.86787	-2.77469	0.473079	0.566263	0.0931838	0.0546213	0.083723	0.113982	0.766962	0.738647	0.953989
ENST00000662544.1	long intergenic non-protein coding RNA 2664 [Source:HGNC Symbol;Acc:HGNC:54150]	lncRNA	-1.46451	-1.71802	-1.67129	-0.253507	-0.206777	0.04673	0.143719	0.0679454	0.114463	0.775236	0.838051	0.960845
hsa-piR-33073	hsa-piR-33073	piRNA	2.54787	1.10902	1.35267	-1.43884	-1.1952	0.243641	0.00392461	0.121889	0.11545	0.112976	0.243119	0.782934
ENST00000498731.6	SOX2 overlapping transcript [Source:HGNC Symbol;Acc:HGNC:20209]	lncRNA	-0.223851	0.197751	-2.23212	0.421602	-2.00827	-2.42987	0.88392	0.891171	0.115601	0.784649	0.185788	0.0890471
Homo_sapiens_tRNA-Thr-AGT-5-1	Homo_sapiens_tRNA-Thr-AGT-5-1 (tRNAscan-SE ID: chr17.trna39) Thr (AGT) 74 bp Sc: 80.1 chr17:8139452-8139525 (-)	tRNA	-1.54141	-1.53222	-2.57892	0.00919024	-1.03751	-1.0467	0.377978	0.340977	0.115725	0.995645	0.544737	0.505129
ENST00000662083.1	long intergenic non-protein coding RNA 2814 [Source:HGNC Symbol;Acc:HGNC:54346]	lncRNA	-0.770058	-0.90739	-1.46287	-0.137331	-0.692807	-0.555476	0.394068	0.28459	0.115824	0.873672	0.463312	0.533296
ENST00000606361.1	novel transcript, antisense to UBR5	lncRNA	-2.00375	-1.07361	-2.67292	0.930137	-0.66917	-1.59931	0.243759	0.517364	0.116294	0.570899	0.691322	0.32453
ENST00000599640.6	novel transcript	lncRNA	-1.1217	-3.15601	-2.61114	-2.03431	-1.48944	0.544875	0.530085	0.040341	0.11659	0.20849	0.391034	0.712933
ENST00000674143.1	novel transcript	lncRNA	-0.304097	-1.06861	-2.32803	-0.764514	-2.02393	-1.25942	0.849239	0.456135	0.117117	0.617735	0.200325	0.372542
hsa-miR-4433a-3p	hsa-miR-4433a-3p MIMAT0018949 Homo sapiens miR-4433a-3p	mature-miRNA	5.00451	3.96537	3.77047	-1.03914	-1.23404	-0.1949	0.0499007	0.0858219	0.117171	0.686725	0.643316	0.936134
ENST00000655857.1	novel transcript, antisense to DPP9	lncRNA	1.23975	-0.754604	-1.50859	-1.99436	-2.74834	-0.753985	0.300912	0.40048	0.117535	0.0889198	0.0247302	0.418134
ENST00000410878.1	RNA, U2 small nuclear 68, pseudogene [Source:HGNC Symbol;Acc:HGNC:48561]	snRNA	-1.05885	-2.12006	-2.03596	-1.06121	-0.977109	0.0841012	0.45021	0.0821749	0.117709	0.406495	0.471365	0.942541
hsa-miR-376c-3p	hsa-miR-376c-3p MIMAT0000720 Homo sapiens miR-376c-3p	mature-miRNA	1.02151	2.6904	2.18432	1.66889	1.1628	-0.506087	0.440518	0.0450885	0.117718	0.252743	0.440854	0.739948
ENST00000650511.1	novel transcript, antisense to ABCA10	lncRNA	-1.13184	-0.279786	-1.90879	0.852055	-0.776954	-1.62901	0.35347	0.819252	0.11787	0.48533	0.523321	0.182493
ENST00000655277.1	novel transcript	lncRNA	-1.75447	-1.69212	-2.35443	0.0623514	-0.599955	-0.662307	0.246943	0.236261	0.118122	0.964415	0.684627	0.633273
ENST00000577309.1	novel transcript	lncRNA	-1.60739	-2.99447	-2.63027	-1.38708	-1.02288	0.3642	0.361795	0.0559103	0.118287	0.384822	0.550096	0.809252
ENST00000566293.1	novel transcript, overlapping LINGO2	lncRNA	-1.03252	0.145843	-1.20072	1.17836	-0.168204	-1.34656	0.148589	0.844572	0.118503	0.113922	0.827216	0.0914038
ENST00000362482.1	RNA, 5S ribosomal 1 [Source:HGNC Symbol;Acc:HGNC:34362]	rRNA	1.35272	1.50677	1.28046	0.15405	-0.0722619	-0.226312	0.0721555	0.0337019	0.118601	0.845549	0.93541	0.791463
ENST00000455848.1	long intergenic non-protein coding RNA 1072 [Source:HGNC Symbol;Acc:HGNC:49112]	lncRNA	-0.606853	-0.887946	-0.76676	-0.281093	-0.159907	0.121186	0.182245	0.0352254	0.118651	0.519946	0.751256	0.798487
ENST00000656513.1	CBR3 antisense RNA 1 [Source:HGNC Symbol;Acc:HGNC:43664]	lncRNA	-1.58266	-1.1997	-3.91441	0.382957	-2.33175	-2.71471	0.553381	0.625826	0.119133	0.88206	0.375356	0.261364
ENST00000564401.1	novel transcript	lncRNA	0.648659	-0.744713	-2.19029	-1.39337	-2.83895	-1.44558	0.683373	0.584672	0.119189	0.367166	0.072963	0.28577
ENST00000670248.1	long intergenic non-protein coding RNA 1278 [Source:HGNC Symbol;Acc:HGNC:28090]	lncRNA	-1.7668	-0.614629	-2.55429	1.15218	-0.787487	-1.93966	0.292071	0.706742	0.119477	0.478255	0.629382	0.221692
ENST00000664906.1	novel transcript	lncRNA	-0.0333484	-1.41822	-2.42087	-1.38488	-2.38752	-1.00265	0.984424	0.339941	0.11951	0.392428	0.155941	0.491301
ENST00000663070.1	novel transcript	lncRNA	-0.671	-0.247884	-2.50109	0.423116	-1.83009	-2.2532	0.695242	0.877468	0.119648	0.801075	0.275637	0.151599
ENST00000669952.1	long intergenic non-protein coding RNA 463 [Source:HGNC Symbol;Acc:HGNC:42813]	lncRNA	-0.654289	-0.225792	-3.19266	0.428496	-2.53837	-2.96686	0.766975	0.911723	0.119665	0.841843	0.240285	0.135274
ENST00000609590.1	novel transcript	lncRNA	0.326106	-1.37503	-1.99937	-1.70114	-2.32547	-0.624337	0.822036	0.252901	0.11976	0.214431	0.107102	0.60124
ENST00000590797.2	MIR122 host gene [Source:HGNC Symbol;Acc:HGNC:53821]	lncRNA	1.10197	1.51962	1.74438	0.417648	0.642406	0.224758	0.287423	0.128948	0.119853	0.711258	0.603392	0.85232
ENST00000602478.1	RNA, U12 small nuclear	lncRNA	1.57417	2.74363	1.82575	1.16946	0.251584	-0.917872	0.174399	0.0161138	0.120329	0.378253	0.852978	0.493846
ENST00000390738.3	microRNA 374b [Source:HGNC Symbol;Acc:HGNC:33665]	miRNA	3.99075	3.02975	2.78748	-0.960993	-1.20327	-0.242275	0.0375859	0.0779078	0.120517	0.62951	0.558889	0.897079
hsa-miR-29c-3p	hsa-miR-29c-3p MIMAT0000681 Homo sapiens miR-29c-3p	mature-miRNA	3.62431	2.44326	1.71244	-1.18104	-1.91186	-0.730822	0.00250718	0.0159577	0.120697	0.343128	0.147445	0.526562
ENST00000555316.1	novel transcript	lncRNA	-0.0779363	-0.130134	-2.52274	-0.0521974	-2.44481	-2.39261	0.965087	0.936366	0.120758	0.976264	0.162545	0.134126
hsa-miR-92b-3p	hsa-miR-92b-3p MIMAT0003218 Homo sapiens miR-92b-3p	mature-miRNA	2.27355	2.19227	1.70937	-0.0812809	-0.564174	-0.482893	0.0567952	0.038163	0.120825	0.95198	0.683706	0.703639
ENST00000654412.1	long intergenic non-protein coding RNA 2185 [Source:HGNC Symbol;Acc:HGNC:53047]	lncRNA	0.478363	-1.21131	-1.84318	-1.68967	-2.32154	-0.631868	0.726299	0.277135	0.122592	0.193545	0.0897162	0.57144
ENST00000654434.1	novel transcript, antisense to ANXA10	lncRNA	0.86817	-0.154208	-2.40496	-1.02238	-3.27313	-2.25075	0.618121	0.921578	0.123378	0.554077	0.0574739	0.145378
ENST00000595435.5	INTS6 antisense RNA 1 [Source:HGNC Symbol;Acc:HGNC:42691]	lncRNA	-1.87137	-1.47108	-1.93993	0.400295	-0.0685541	-0.468849	0.125792	0.218402	0.123543	0.719329	0.95378	0.684709
ENST00000428030.5	long intergenic non-protein coding RNA 1363 [Source:HGNC Symbol;Acc:HGNC:50598]	lncRNA	2.17773	0.128978	-1.38171	-2.04875	-3.55944	-1.51069	0.0674121	0.882846	0.124088	0.0899378	0.00366801	0.101132
ENST00000333319.6	long intergenic non-protein coding RNA 1006 [Source:HGNC Symbol;Acc:HGNC:48971]	lncRNA	-1.97212	-1.37606	-2.87551	0.596058	-0.903386	-1.49944	0.308119	0.454212	0.124348	0.747729	0.631842	0.401265
ENST00000660269.1	long intergenic non-protein coding RNA 2642 [Source:HGNC Symbol;Acc:HGNC:54124]	lncRNA	-2.46315	-1.96579	-2.789	0.497366	-0.325847	-0.823213	0.185672	0.266502	0.124562	0.77946	0.858118	0.633931
ENST00000595747.5	long intergenic non-protein coding RNA 649 [Source:HGNC Symbol;Acc:HGNC:44305]	lncRNA	-0.823814	-0.761928	-1.53129	0.0618858	-0.707478	-0.769364	0.398256	0.411316	0.124714	0.947499	0.483184	0.424244
ENST00000516914.2	RNA, U6 small nuclear 677, pseudogene [Source:HGNC Symbol;Acc:HGNC:47640]	snRNA	-0.817105	1.30218	-1.4206	2.11929	-0.603494	-2.72278	0.361101	0.212939	0.125057	0.0439397	0.517924	0.0116059
hsa-piR-33112	hsa-piR-33112	piRNA	0.985517	1.6291	1.17119	0.643578	0.185675	-0.457903	0.153258	0.0153406	0.125178	0.379722	0.820363	0.568259
ENST00000659403.1	long intergenic non-protein coding RNA 293 [Source:HGNC Symbol;Acc:HGNC:39078]	lncRNA	-1.91559	-1.65306	-3.06498	0.262538	-1.14939	-1.41192	0.357136	0.397265	0.125775	0.894715	0.571686	0.457776
hsa-piR-32929	hsa-piR-32929	piRNA	-0.654193	-0.531906	-1.14791	0.122287	-0.493714	-0.616002	0.355625	0.433148	0.125858	0.860736	0.519595	0.404796
ENST00000670470.1	long intergenic non-protein coding RNA 1936 [Source:HGNC Symbol;Acc:HGNC:52759]	lncRNA	1.04952	0.760552	1.37903	-0.288968	0.329515	0.618482	0.184916	0.291445	0.126083	0.728894	0.740265	0.509966
ENST00000665984.1	novel transcript	lncRNA	0.154122	-0.734253	-1.63915	-0.888375	-1.79327	-0.904893	0.894569	0.467639	0.126507	0.431673	0.130331	0.382711
ENST00000655701.1	RBMS3 antisense RNA 3 [Source:HGNC Symbol;Acc:HGNC:39989]	lncRNA	1.02131	0.738992	-2.06358	-0.282317	-3.08489	-2.80257	0.491292	0.58529	0.126556	0.850213	0.0386341	0.0397341
ENST00000666747.1	novel transcript	lncRNA	-2.51781	-2.2193	-3.59312	0.298507	-1.07531	-1.37382	0.303045	0.331187	0.126862	0.898365	0.654838	0.539986
ENST00000544415.1	CACNA1C antisense RNA 4 [Source:HGNC Symbol;Acc:HGNC:40116]	lncRNA	-1.43672	-1.83736	-1.61779	-0.400638	-0.181065	0.219573	0.153572	0.0496491	0.126892	0.648636	0.85773	0.815209
ENST00000624945.1	novel transcript, antisense to MTMR3	lncRNA	-0.638468	0.0352997	-0.641603	0.673768	-0.00313475	-0.676902	0.109308	0.926848	0.127507	0.0908486	0.994234	0.107662
ENST00000518387.1	KCNIP1 overlapping transcript 1 [Source:HGNC Symbol;Acc:HGNC:40320]	lncRNA	-0.979699	0	-3.93755	0.195067	-2.95785	-3.15291	0.722077	1	0.12771	0.941618	0.275994	0.205061
ENST00000595277.1	novel transcript, sense intronic to MBD3L1	lncRNA	-0.643009	-1.83303	-2.63957	-1.19002	-1.99656	-0.806545	0.731353	0.270463	0.127963	0.499956	0.275515	0.617713
ENST00000655512.1	novel transcript	lncRNA	-0.310136	-0.0633403	-1.22256	0.246795	-0.912425	-1.15922	0.695067	0.93421	0.128438	0.760642	0.280301	0.158876
ENST00000670890.1	CELF2 divergent transript [Source:HGNC Symbol;Acc:HGNC:54157]	lncRNA	-0.525908	-0.60219	-1.24829	-0.0762819	-0.722382	-0.6461	0.509736	0.424086	0.128669	0.922441	0.395026	0.423795
ENST00000562191.2	novel transcript	lncRNA	-0.296411	-0.258052	-1.31632	0.0383586	-1.01991	-1.05826	0.732694	0.754225	0.128862	0.965048	0.265284	0.226134
Homo_sapiens_tRNA-Pro-TGG-1-1	Homo_sapiens_tRNA-Pro-TGG-1-1 (tRNAscan-SE ID: chr14.trna3) Pro (TGG) 72 bp Sc: 74.9 chr14:20633006-20633077 (+)	tRNA	0.00589042	-0.295536	-0.570399	-0.301427	-0.57629	-0.274863	0.987551	0.395318	0.129037	0.412808	0.144277	0.453009
ENST00000365085.1	RNY3 pseudogene 1 [Source:HGNC Symbol;Acc:HGNC:42477]	misc_RNA	3.26717	3.66702	2.13218	0.399851	-1.13498	-1.53483	0.0327558	0.00811154	0.12912	0.809944	0.499092	0.321473
ENST00000365241.1	vault RNA 1-2 [Source:HGNC Symbol;Acc:HGNC:12655]	misc_RNA	0.990796	2.03345	2.18225	1.04266	1.19146	0.148797	0.470449	0.131347	0.129604	0.476954	0.442409	0.922474
ENST00000667804.1	mir-99a-let-7c cluster host gene [Source:HGNC Symbol;Acc:HGNC:1274]	lncRNA	-0.621992	-0.666901	-1.39708	-0.0449096	-0.775084	-0.730174	0.491525	0.434906	0.129929	0.959285	0.41274	0.416426
ENST00000443778.3	long intergenic non-protein coding RNA 327 [Source:HGNC Symbol;Acc:HGNC:42009]	lncRNA	-1.16829	-0.528782	-1.65732	0.639511	-0.489026	-1.12854	0.271879	0.617171	0.130462	0.540177	0.651463	0.294802
hsa-miR-99a-5p	hsa-miR-99a-5p MIMAT0000097 Homo sapiens miR-99a-5p	mature-miRNA	1.70156	1.39595	1.71617	-0.305608	0.0146077	0.320216	0.125229	0.162543	0.130703	0.794704	0.99098	0.789383
ENST00000410508.1	RNA, U2 small nuclear 26, pseudogene [Source:HGNC Symbol;Acc:HGNC:48519]	snRNA	-0.498828	-1.4917	-2.06017	-0.992875	-1.56134	-0.568465	0.735855	0.262983	0.131001	0.479843	0.276647	0.658017
ENST00000654658.1	long intergenic non-protein coding RNA 390 [Source:HGNC Symbol;Acc:HGNC:42718]	lncRNA	-0.371103	-1.48891	-2.32565	-1.11781	-1.95454	-0.836739	0.825064	0.314178	0.13128	0.480545	0.234034	0.560582
ENST00000362183.3	microRNA 324 [Source:HGNC Symbol;Acc:HGNC:31767]	miRNA	3.62449	3.53852	2.92136	-0.0859644	-0.703123	-0.617158	0.0785601	0.0579478	0.131588	0.9678	0.748406	0.758897
ENST00000363651.1	NA	misc_RNA	3.75502	2.95933	2.01865	-0.795689	0	-0.940678	0.00966565	0.0226809	0.132069	0.615261	1	0.525698
ENST00000617901.1	novel transcript	lncRNA	-0.745341	-0.32903	-1.49919	0.416312	-0.753853	-1.17016	0.446147	0.731297	0.13215	0.669583	0.456548	0.238644
ENST00000384816.1	microRNA 25 [Source:HGNC Symbol;Acc:HGNC:31609]	miRNA	2.6953	2.33493	2.49119	-0.360364	-0.204108	0.156257	0.112228	0.129378	0.132184	0.835399	0.911541	0.92646
ENST00000607097.1	MIR378D2 host gene [Source:HGNC Symbol;Acc:HGNC:54166]	lncRNA	-0.446994	-0.581772	-0.806884	-0.134778	-0.35989	-0.225112	0.377953	0.218833	0.133435	0.785363	0.518145	0.668845
hsa-miR-3529-3p	hsa-miR-3529-3p MIMAT0022741 Homo sapiens miR-3529-3p	mature-miRNA	3.93524	3.25965	2.7303	-0.675594	-1.20494	-0.529347	0.0430654	0.0628768	0.133699	0.738394	0.562796	0.780926
ENST00000625694.1	novel transcript	lncRNA	0.349605	-0.249585	-2.49098	-0.59919	-2.84059	-2.2414	0.847577	0.880396	0.134253	0.736896	0.112089	0.167694
ENST00000577560.2	novel transcript	lncRNA	0.926669	-0.766454	-2.49119	-1.69312	-3.41786	-1.72474	0.610583	0.640276	0.134419	0.337765	0.0560242	0.282739
ENST00000653163.1	long intergenic non-protein coding RNA 1578 [Source:HGNC Symbol;Acc:HGNC:48626]	lncRNA	-1.43163	-1.41501	-2.46852	0.016628	-1.03688	-1.05351	0.403628	0.378517	0.134789	0.991849	0.53489	0.499608
Homo_sapiens_tRNA-Val-CAC-14-1	Homo_sapiens_tRNA-Val-CAC-14-1 (tRNAscan-SE ID: chr1.trna15) Val (CAC) 73 bp Sc: 59.3 chr1:145157157-145157229 (+)	tRNA	0.417121	0.200648	-1.75286	-0.216473	-2.16999	-1.95351	0.753762	0.868478	0.134932	0.871503	0.0958285	0.0984559
ENST00000629595.1	promoter of CDKN1A antisense DNA damage activated RNA [Source:HGNC Symbol;Acc:HGNC:44048]	lncRNA	0.0683686	1.98722	1.47527	1.91885	1.4069	-0.511955	0.93268	0.0342961	0.135637	0.0522086	0.174356	0.653326
ENST00000655583.1	long intergenic non-protein coding RNA 390 [Source:HGNC Symbol;Acc:HGNC:42718]	lncRNA	-2.43823	-1.57614	-2.65386	0.862092	-0.215632	-1.07772	0.17256	0.360208	0.135921	0.609039	0.901595	0.520534
ENST00000578242.1	microRNA 744 [Source:HGNC Symbol;Acc:HGNC:33658]	miRNA	4.74837	4.94344	3.5161	0.195073	-1.23226	0	0.0577222	0.0299022	0.135968	0.938836	0.637551	1
ENST00000620580.1	long intergenic non-protein coding RNA 649 [Source:HGNC Symbol;Acc:HGNC:44305]	lncRNA	-0.638553	-0.523058	-1.43311	0.115495	-0.79456	-0.910055	0.500368	0.563891	0.136044	0.901336	0.419949	0.335889
ENST00000493908.2	ATP1A1 antisense RNA 1 [Source:HGNC Symbol;Acc:HGNC:28262]	lncRNA	-1.10213	-1.71403	-2.65598	-0.611896	-1.55385	-0.941956	0.559197	0.3189	0.13669	0.731472	0.399893	0.573707
ENST00000644986.1	novel transcript	lncRNA	-0.958304	-0.460778	-2.49656	0.497526	-1.53826	-2.03578	0.584732	0.782125	0.136769	0.771663	0.372756	0.21362
ENST00000558941.6	downregulated RNA in cancer, inhibitor of cell invasion and migration [Source:HGNC Symbol;Acc:HGNC:27082]	lncRNA	-1.64227	-0.723093	-1.66783	0.919179	-0.025559	-0.944738	0.119873	0.49937	0.137013	0.366567	0.980972	0.384336
ENST00000669690.1	novel transcript	lncRNA	-1.2141	-0.549444	-1.23052	0.664653	-0.0164254	-0.681078	0.110461	0.467649	0.137222	0.372999	0.983988	0.403093
ENST00000582571.2	long intergenic non-protein coding RNA 2864 [Source:HGNC Symbol;Acc:HGNC:54480]	lncRNA	-0.537279	-0.0912816	-2.53313	0.445997	-1.99585	-2.44184	0.768084	0.957251	0.137398	0.80333	0.265663	0.144138
ENST00000365055.1	RNA, 5S ribosomal 15 [Source:HGNC Symbol;Acc:HGNC:34376]	rRNA	2.08882	1.60448	1.30727	-0.484341	-0.78155	-0.29721	0.0152534	0.0379795	0.138313	0.589161	0.430873	0.745893
ENST00000671823.1	novel transcript, antisense to DLC1	lncRNA	-0.375309	0.187746	-1.3493	0.563054	-0.973995	-1.53705	0.679242	0.835922	0.138657	0.553313	0.307428	0.106853
ENST00000662450.1	novel transcript, antisense to SYT14	lncRNA	-1.41841	-0.0511742	-2.0126	1.36724	-0.594184	-1.96142	0.294325	0.970266	0.13928	0.314581	0.659322	0.151692
ENST00000410669.1	NA	misc_RNA	3.4064	3.1777	3.51668	-0.228696	0.110279	0.338975	0.167842	0.15975	0.139558	0.926371	0.96597	0.886994
ENST00000651798.1	novel transcript, antisense to RUNX1	lncRNA	-1.28823	-0.661077	-2.15348	0.627151	-0.865253	-1.4924	0.385456	0.645811	0.140518	0.664131	0.555302	0.293421
ENST00000637926.1	GDNF antisense RNA 1 [Source:HGNC Symbol;Acc:HGNC:43592]	lncRNA	-0.576464	-0.338399	-2.09179	0.238065	-1.51532	-1.75339	0.699275	0.810841	0.140787	0.871946	0.306883	0.211751
ENST00000599050.1	novel transcript, antisense to SERTAD3	lncRNA	-1.62529	-2.14641	-3.15757	-0.521118	-1.53228	-1.01116	0.475528	0.30234	0.140848	0.811127	0.494135	0.620229
ENST00000524858.2	ANO3 antisense RNA 1 [Source:HGNC Symbol;Acc:HGNC:54190]	lncRNA	0.454429	0.172894	1.02414	-0.281534	0.569714	0.851248	0.423464	0.739909	0.140923	0.626818	0.441483	0.227152
ENST00000609385.1	novel transcript, antisense to ADPRH	lncRNA	-0.0229976	-0.30267	1.22139	-0.279673	1.24438	1.52406	0.971243	0.606597	0.141428	0.660064	0.150405	0.0660014
ENST00000633336.1	novel transcript, antisense to RRN3 and a novel protein similar to nuclear pore complex interacting protein	lncRNA	-0.974742	-0.834607	-1.83115	0.140135	-0.856412	-0.996546	0.44068	0.487958	0.142286	0.908359	0.49721	0.406494
ENST00000508616.1	novel transcript	lncRNA	-1.48235	-1.83277	-2.88258	-0.35042	-1.40023	-1.04981	0.474273	0.336238	0.142407	0.858731	0.48951	0.571714
Homo_sapiens_tRNA-Gly-CCC-1-1	Homo_sapiens_tRNA-Gly-CCC-1-1 (tRNAscan-SE ID: chr1.trna145) Gly (CCC) 71 bp Sc: 78.3 chr1:16545939-16546009 (-) // Homo_sapiens_tRNA-Gly-CCC-1-2 (tRNAscan-SE ID: chr1.trna4) Gly (CCC) 71 bp Sc: 78.3 chr1:16861921-16861991 (+)	tRNA	1.32091	-0.0397252	0.874311	-1.36064	-0.446604	0.914036	0.0273077	0.941547	0.142881	0.0195046	0.481157	0.115504
ENST00000668717.1	novel transcript	lncRNA	-0.492973	-0.698458	-0.586325	-0.205484	-0.093352	0.112132	0.19539	0.0478244	0.143134	0.577512	0.821838	0.773263
ENST00000454196.1	GPR50 antisense RNA 1 [Source:HGNC Symbol;Acc:HGNC:40259]	lncRNA	-1.74934	-0.584323	-1.74426	1.16502	0.00508281	-1.15993	0.122061	0.613162	0.143685	0.291051	0.99645	0.320001
ENST00000660770.1	long intergenic non-protein coding RNA 928 [Source:HGNC Symbol;Acc:HGNC:27535]	lncRNA	-1.22949	-0.28807	-1.63733	0.941423	-0.407842	-1.34927	0.256227	0.793539	0.143868	0.385539	0.71201	0.22924
ENST00000667590.1	novel transcript	lncRNA	-1.12611	-0.74999	-2.21929	0.376122	-1.09318	-1.4693	0.473839	0.617379	0.143937	0.804868	0.477692	0.316586
ENST00000451611.1	ALG14 antisense RNA 1 [Source:HGNC Symbol;Acc:HGNC:41192]	lncRNA	0.332545	-0.153921	0.8033	-0.486466	0.470755	0.957221	0.457979	0.703635	0.144165	0.278893	0.419926	0.0823498
ENST00000669963.1	long intergenic non-protein coding RNA 1203 [Source:HGNC Symbol;Acc:HGNC:49634]	lncRNA	-0.675566	-0.300624	-2.22918	0.374942	-1.55362	-1.92856	0.672951	0.843301	0.144302	0.81251	0.327477	0.200402
ENST00000437374.6	IDI2 antisense RNA 1 [Source:HGNC Symbol;Acc:HGNC:30885]	lncRNA	-1.165	-1.05277	-2.07636	0.112227	-0.911365	-1.02359	0.433378	0.453262	0.144349	0.937349	0.528562	0.451765
hsa-miR-376a-3p	hsa-miR-376a-3p MIMAT0000729 Homo sapiens miR-376a-3p	mature-miRNA	1.12339	2.51812	2.01346	1.39473	0.890066	-0.504664	0.397516	0.0576892	0.144403	0.339248	0.55493	0.737653
ENST00000660425.1	BAALC antisense RNA 1 [Source:HGNC Symbol;Acc:HGNC:50461]	lncRNA	-0.128114	-1.80711	-1.758	-1.679	-1.62989	0.0491112	0.922066	0.0971857	0.14484	0.163182	0.213495	0.964073
ENST00000659657.1	novel transcript	lncRNA	-1.75465	-0.498883	-1.94145	1.25577	-0.186798	-1.44257	0.17654	0.705227	0.145411	0.324852	0.88492	0.271274
ENST00000521975.2	novel transcript	lncRNA	-0.19622	-0.159245	-2.63408	0.036975	-2.43786	-2.47483	0.920299	0.929554	0.145414	0.984662	0.206707	0.16162
ENST00000364768.2	RNY4 pseudogene 16 [Source:HGNC Symbol;Acc:HGNC:34066]	misc_RNA	2.62246	3.61655	3.42739	0.994084	0.804923	-0.189161	0.276257	0.109178	0.145439	0.683226	0.749975	0.936713
ENST00000667062.1	DLGAP1 antisense RNA 3 [Source:HGNC Symbol;Acc:HGNC:27317]	lncRNA	-2.08181	-0.925272	-2.29716	1.15654	-0.215354	-1.37189	0.187073	0.552794	0.145549	0.445821	0.888573	0.365919
ENST00000385045.1	microRNA 15b [Source:HGNC Symbol;Acc:HGNC:31544]	miRNA	2.52307	3.42253	2.80596	0.899458	0.282891	-0.616567	0.20235	0.0656208	0.145961	0.660868	0.893579	0.758194
ENST00000596180.5	INTS6 antisense RNA 1 [Source:HGNC Symbol;Acc:HGNC:42691]	lncRNA	-2.31422	-1.00283	-1.95314	1.31138	0.361079	-0.950305	0.0716474	0.445759	0.146542	0.281349	0.772641	0.458197
ENST00000634046.1	MIR210 host gene [Source:HGNC Symbol;Acc:HGNC:39524]	lncRNA	0.0818478	-1.41357	-2.48728	-1.49542	-2.56913	-1.07371	0.964942	0.394184	0.146598	0.399478	0.159393	0.506972
ENST00000508096.1	novel transcript, sense overlapping ZRANB1	lncRNA	3.37596	0.850448	1.70337	-2.52551	-1.67259	0.852923	0.0102613	0.397374	0.146862	0.0607495	0.257565	0.480648
ENST00000542466.2	AGAP2 antisense RNA 1 [Source:HGNC Symbol;Acc:HGNC:48633]	lncRNA	-1.33372	-0.0375398	-1.5609	1.29618	-0.22718	-1.52336	0.192696	0.972226	0.147198	0.218407	0.828986	0.167915
hsa-miR-432-5p	hsa-miR-432-5p MIMAT0002814 Homo sapiens miR-432-5p	mature-miRNA	2.86869	2.45221	2.30475	-0.416482	-0.563943	-0.147461	0.0861536	0.103038	0.147486	0.810731	0.756003	0.929293
ENST00000666016.1	novel transcript	lncRNA	-1.56674	-1.00608	-2.19384	0.56066	-0.627101	-1.18776	0.307116	0.496773	0.147729	0.702109	0.676155	0.411548
hsa-miR-122b-3p	hsa-miR-122b-3p MIMAT0019877 Homo sapiens miR-122b-3p	mature-miRNA	0.592308	-0.0244355	1.2534	-0.616744	0.661095	1.27784	0.437354	0.971849	0.147791	0.412561	0.469919	0.136055
ENST00000660499.1	novel transcript	lncRNA	0.782465	0.566811	-2.16235	-0.215654	-2.94482	-2.72917	0.637546	0.708162	0.147846	0.897162	0.0743717	0.0693568
ENST00000607397.1	novel transcript	lncRNA	0.274351	1.39787	1.34619	1.12352	1.07183	-0.0516864	0.720674	0.0846248	0.14795	0.196982	0.275716	0.959487
ENST00000616078.1	long intergenic non-protein coding RNA 1879 [Source:HGNC Symbol;Acc:HGNC:52698]	lncRNA	1.59615	1.21414	-2.08961	0	-3.68576	-3.30375	0.325429	0.411153	0.148045	1	0.0227278	0.0247702
ENST00000659376.1	long intergenic non-protein coding RNA 484 [Source:HGNC Symbol;Acc:HGNC:27862]	lncRNA	-0.0280632	0.0527583	0.883982	0.0808214	0.912046	0.831224	0.953364	0.907609	0.148055	0.868344	0.151599	0.178077
ENST00000536896.2	novel transcript	lncRNA	-0.489345	-0.428778	-1.60735	0.0605669	-1.11801	-1.17858	0.667668	0.690442	0.148451	0.957203	0.336285	0.284397
Homo_sapiens_tRNA-Ala-CGC-2-1	Homo_sapiens_tRNA-Ala-CGC-2-1 (tRNAscan-SE ID: chr6.trna127) Ala (CGC) 72 bp Sc: 79.7 chr6:28673836-28673907 (-)	tRNA	0.487934	-0.07321	1.39381	-0.561144	0.905876	1.46702	0.550115	0.920035	0.148578	0.495936	0.383014	0.130956
ENST00000554988.1	ribonuclease P RNA component H1	lncRNA	3.2456	2.59662	1.69305	-0.64898	-1.55254	-0.903561	0.0129594	0.0239208	0.148606	0.65536	0.291478	0.498496
ENST00000649291.1	long intergenic non-protein coding RNA 2680 [Source:HGNC Symbol;Acc:HGNC:54174]	lncRNA	0.660401	-0.417719	-1.87206	-1.07812	-2.53246	-1.45434	0.654135	0.742508	0.148997	0.459414	0.0870275	0.255207
Homo_sapiens_tRNA-Val-CAC-1-1	Homo_sapiens_tRNA-Val-CAC-1-1 (tRNAscan-SE ID: chr1.trna96) Val (CAC) 73 bp Sc: 79.4 chr1:161399700-161399772 (-) // Homo_sapiens_tRNA-Val-CAC-1-2 (tRNAscan-SE ID: chr5.trna2) Val (CAC) 73 bp Sc: 79.4 chr5:181097070-181097142 (+) // Homo_sapiens_tRNA-Val-CAC-1-3 (tRNAscan-SE ID: chr5.trna18) Val (CAC) 73 bp Sc: 79.4 chr5:181102253-181102325 (-) // Homo_sapiens_tRNA-Val-CAC-1-4 (tRNAscan-SE ID: ch…	tRNA	1.28477	1.16397	1.34535	-0.120798	0.0605787	0.181377	0.134948	0.140808	0.149085	0.897077	0.954291	0.85628
ENST00000664610.1	Pvt1 oncogene [Source:HGNC Symbol;Acc:HGNC:9709]	lncRNA	-1.48582	-1.76152	-2.41179	-0.275703	-0.925972	-0.650269	0.387009	0.268239	0.149617	0.863163	0.581965	0.67534
hsa-piR-1961	hsa-piR-1961	piRNA	-0.0414641	-0.0112792	-0.816883	0.0301849	-0.775419	-0.805604	0.939925	0.982677	0.149965	0.95682	0.198031	0.160836
ENST00000619530.1	long intergenic non-protein coding RNA 221 [Source:HGNC Symbol;Acc:HGNC:20169]	lncRNA	0.926557	0.933143	1.55434	0.00658608	0.627782	0.621196	0.346679	0.309823	0.150589	0.994921	0.59514	0.581543
ENST00000600671.1	novel transcript, antisense to ZNF91	lncRNA	-0.197991	-0.666911	-1.42934	-0.468919	-1.23135	-0.762432	0.847768	0.472587	0.150746	0.640938	0.248449	0.430815
ENST00000413094.1	novel transcript	lncRNA	-1.05296	-0.386487	-1.78572	0.666476	-0.732759	-1.39923	0.399101	0.754076	0.15108	0.590965	0.557769	0.257264
ENST00000608023.5	MIR29B2 and MIR29C host gene [Source:HGNC Symbol;Acc:HGNC:32018]	lncRNA	0.958212	0.356622	0.907184	-0.60159	-0.0510288	0.550561	0.0814996	0.463201	0.151396	0.287994	0.941535	0.394389
ENST00000608721.1	novel transcript, antisense to MAP3K4	lncRNA	0.302738	1.18799	1.65283	0.885251	1.35009	0.464842	0.765299	0.248775	0.152045	0.427251	0.272523	0.708561
ENST00000666848.1	novel transcript	lncRNA	0.845997	0.156406	-1.86254	-0.689591	-2.70854	-2.01895	0.554021	0.902568	0.15257	0.62889	0.0615401	0.120112
ENST00000441666.5	novel transcript	lncRNA	-0.191771	-1.22666	-2.09395	-1.03489	-1.90218	-0.867295	0.902368	0.376287	0.152717	0.486122	0.222349	0.53009
Homo_sapiens_tRNA-iMet-CAT-2-1	Homo_sapiens_tRNA-iMet-CAT-2-1 (tRNAscan-SE ID: chr6.trna62) iMet (CAT) 72 bp Sc: 51.7 chr6:27777885-27777956 (+)	tRNA	1.18292	-0.961482	1.2631	-2.1444	0.0801809	2.22458	0.137418	0.149943	0.152727	0.00542727	0.933703	0.00975284
ENST00000505254.6	cardiac mesoderm enhancer-associated non-coding RNA [Source:HGNC Symbol;Acc:HGNC:42872]	lncRNA	-1.50307	-0.75163	-2.51595	0.751436	-1.01289	-1.76432	0.409936	0.665855	0.152824	0.670264	0.570177	0.298877
ENST00000436929.1	NAALADL2 antisense RNA 3 [Source:HGNC Symbol;Acc:HGNC:41014]	lncRNA	-1.47519	-1.88539	-1.97583	-0.4102	-0.500639	-0.0904383	0.288911	0.142065	0.152862	0.744574	0.712554	0.94229
ENST00000671195.1	novel transcript	lncRNA	-0.338073	0.00588864	-2.67824	0.343962	-2.34017	-2.68413	0.867134	0.997474	0.152872	0.86175	0.239099	0.141203
hsa-miR-654-3p	hsa-miR-654-3p MIMAT0004814 Homo sapiens miR-654-3p	mature-miRNA	2.84349	3.57787	2.20999	0.734381	-0.633496	-1.36788	0.0818152	0.0179322	0.152892	0.674588	0.721776	0.411992
ENST00000654854.1	FOXG1 antisense RNA 1 [Source:HGNC Symbol;Acc:HGNC:50663]	lncRNA	0.357989	-0.590703	-1.78719	-0.948692	-2.14518	-1.19649	0.79545	0.623097	0.152937	0.482567	0.12395	0.325698
ENST00000362911.1	NA	misc_RNA	3.27058	3.23223	2.22262	-0.0383466	-1.04796	-1.00961	0.0516746	0.0328746	0.153269	0.982877	0.565183	0.545525
hsa-piR-32186	hsa-piR-32186	piRNA	4.04262	4.3586	3.40014	0.315978	-0.642479	-0.958457	0.106547	0.058511	0.153635	0.900961	0.805637	0.691935
ENST00000514180.5	HAS2 antisense RNA 1 [Source:HGNC Symbol;Acc:HGNC:34340]	lncRNA	1.27561	0.0375965	-2.11358	-1.23801	-3.38919	-2.15118	0.437495	0.979869	0.153638	0.450117	0.037762	0.145352
ENST00000671459.1	NUTM2B antisense RNA 1 [Source:HGNC Symbol;Acc:HGNC:51204]	lncRNA	-1.52018	-2.02497	-2.37452	-0.504787	-0.854333	-0.349546	0.375715	0.198909	0.153791	0.750677	0.610352	0.819646
ENST00000647388.1	long intergenic non-protein coding RNA, p53 induced transcript [Source:HGNC Symbol;Acc:HGNC:26885]	lncRNA	0.155718	-0.63962	-1.30024	-0.795338	-1.45596	-0.660618	0.871845	0.445584	0.154042	0.400182	0.149953	0.458467
ENST00000590252.2	novel transcript, antisense to ADAMTSL5	lncRNA	-0.241101	-0.102363	-0.389641	0.138738	-0.14854	-0.287278	0.363503	0.679728	0.154178	0.59513	0.602738	0.286125
hsa-piR-24541	hsa-piR-24541	piRNA	0	-1.19896	-2.59435	-0.796319	-2.19171	-1.39539	1	0.5022	0.154444	0.671965	0.252156	0.425961
ENST00000564593.1	long intergenic non-protein coding RNA 560 [Source:HGNC Symbol;Acc:HGNC:43704]	lncRNA	-1.01794	-0.871874	-2.50653	0.146062	-1.48859	-1.63465	0.579829	0.613035	0.154466	0.934367	0.410569	0.334064
ENST00000560375.5	novel transcript, antisense to ATP8B4	lncRNA	-1.05266	-0.226899	-2.585	0.825759	-1.53234	-2.3581	0.583357	0.89988	0.154986	0.65845	0.415461	0.181179
ENST00000567997.1	SNAI3 antisense RNA 1 [Source:HGNC Symbol;Acc:HGNC:28327]	lncRNA	0.616726	0.78279	-1.26281	0.166064	-1.87953	-2.0456	0.528954	0.402422	0.155262	0.876457	0.0674676	0.0379073
ENST00000385047.1	microRNA 625 [Source:HGNC Symbol;Acc:HGNC:32881]	miRNA	3.94198	3.9047	2.57854	-0.0372846	-1.36345	-1.32616	0.0435894	0.0272334	0.155289	0.98539	0.511394	0.485927
ENST00000662877.1	new variant	lncRNA	-1.20822	-1.24928	-1.71649	-0.0410629	-0.508273	-0.46721	0.310328	0.265878	0.155685	0.970484	0.671079	0.679046
ENST00000611544.1	NA	snRNA	1.61244	0.286105	1.39166	-1.32633	-0.220783	1.10555	0.0934337	0.711294	0.155851	0.177168	0.848178	0.269796
ENST00000427835.3	long intergenic non-protein coding RNA 687 [Source:HGNC Symbol;Acc:HGNC:16194]	lncRNA	-0.498818	-1.1788	-3.03445	-0.67998	-2.53563	-1.85565	0.827532	0.57409	0.155952	0.758118	0.25921	0.365655
ENST00000551938.1	small nucleolar RNA host gene 14 [Source:HGNC Symbol;Acc:HGNC:37462]	lncRNA	1.3939	0.0381534	-1.45241	-1.35575	-2.84632	-1.49057	0.2659	0.969885	0.156012	0.287106	0.0266546	0.155368
ENST00000661120.1	POU3F3 adjacent non-coding transcript 1 [Source:HGNC Symbol;Acc:HGNC:49513]	lncRNA	1.26523	1.0464	-2.04563	-0.218827	-3.31086	-3.09203	0.438586	0.48069	0.156597	0.895727	0.0427887	0.0373116
ENST00000656682.1	mir-100-let-7a-2-mir-125b-1 cluster host gene [Source:HGNC Symbol;Acc:HGNC:39522]	lncRNA	-1.27626	-0.141458	-2.32638	1.13481	-1.05012	-2.18492	0.44926	0.931223	0.157064	0.494441	0.528443	0.176763
ENST00000647674.1	novel transcript	lncRNA	0.823338	-0.446933	-2.72836	-1.27027	-3.5517	-2.28142	0.69678	0.814332	0.157216	0.538587	0.0891513	0.224181
ENST00000475015.5	MIR1-1HG antisense RNA 1 [Source:HGNC Symbol;Acc:HGNC:26393]	lncRNA	2.31628	0.837673	1.77428	-1.47861	-0.541998	0.936608	0.0856371	0.443562	0.157635	0.286851	0.721307	0.470978
ENST00000671641.1	novel transcript	lncRNA	-0.306527	-0.773151	-1.45836	-0.466624	-1.15184	-0.685212	0.77434	0.422485	0.158124	0.652037	0.294915	0.492207
ENST00000671324.1	long intergenic non-protein coding RNA 2052 [Source:HGNC Symbol;Acc:HGNC:27372]	lncRNA	-0.119806	2.64124	1.39915	2.76105	1.51896	-1.24209	0.881874	0.00856336	0.158303	0.00814091	0.140669	0.297629
ENST00000561232.5	IQCH antisense RNA 1 [Source:HGNC Symbol;Acc:HGNC:44104]	lncRNA	-1.56525	-0.651929	-2.0892	0.913322	-0.523949	-1.43727	0.293631	0.656306	0.158374	0.528404	0.720617	0.317922
ENST00000601203.1	antisense of IGF2R non-protein coding RNA [Source:HGNC Symbol;Acc:HGNC:34515]	lncRNA	-0.0150997	-1.17469	-2.44015	-1.15959	-2.42505	-1.26545	0.993585	0.488308	0.159079	0.520845	0.187898	0.444346
ENST00000622718.1	long intergenic non-protein coding RNA 2576 [Source:HGNC Symbol;Acc:HGNC:53748]	lncRNA	0.288875	0.0724558	-0.808755	-0.21642	-1.09763	-0.881211	0.614388	0.891158	0.159366	0.710798	0.0790525	0.131985
ENST00000667709.1	novel transcript	lncRNA	-0.359015	0.0515612	-1.63447	0.410576	-1.27545	-1.68603	0.764911	0.964595	0.15943	0.737436	0.297696	0.155343
ENST00000660107.1	novel transcript	lncRNA	-2.26877	-0.927947	-2.01607	1.34083	0.252706	-1.08812	0.103973	0.512592	0.159591	0.316341	0.852098	0.429661
ENST00000385008.1	microRNA 590 [Source:HGNC Symbol;Acc:HGNC:32846]	miRNA	4.40065	3.86639	2.79185	-0.534263	-1.6088	-1.07454	0.0387346	0.0446483	0.159943	0.807699	0.474379	0.601461
ENST00000617529.1	long intergenic non-protein coding RNA 2688 [Source:HGNC Symbol;Acc:HGNC:54184]	lncRNA	-0.603236	-0.149162	-1.28556	0.454074	-0.682325	-1.1364	0.49712	0.864897	0.15999	0.61487	0.467765	0.221051
ENST00000558388.6	uncharacterized LOC283710 [Source:NCBI gene;Acc:283710]	lncRNA	-0.49881	-0.303743	-3.63259	0.195067	-3.13378	-3.32885	0.856611	0.904677	0.159991	0.941748	0.248573	0.180868
ENST00000661153.1	long intergenic non-protein coding RNA 1197 [Source:HGNC Symbol;Acc:HGNC:49597]	lncRNA	0.330984	0.111657	-2.55042	-0.219327	-2.88141	-2.66208	0.866662	0.9507	0.160261	0.909673	0.138061	0.133652
ENST00000522365.1	long intergenic non-protein coding RNA 1419 [Source:HGNC Symbol;Acc:HGNC:50712]	lncRNA	-0.350795	-0.403	1.06562	-0.0522055	1.41641	1.46862	0.538601	0.451855	0.160769	0.926211	0.0693171	0.0516701
ENST00000504922.5	TMEM161B antisense RNA 1 [Source:HGNC Symbol;Acc:HGNC:43839]	lncRNA	-1.32357	-0.369833	-2.00291	0.953741	-0.67934	-1.63308	0.360059	0.795592	0.160887	0.503556	0.633965	0.246092
Homo_sapiens_tRNA-Cys-GCA-2-1	Homo_sapiens_tRNA-Cys-GCA-2-1 (tRNAscan-SE ID: chr4.trna1) Cys (GCA) 72 bp Sc: 81.9 chr4:123508850-123508921 (-) // Homo_sapiens_tRNA-Cys-GCA-2-2 (tRNAscan-SE ID: chr17.trna13) Cys (GCA) 72 bp Sc: 81.9 chr17:38867645-38867716 (+) // Homo_sapiens_tRNA-Cys-GCA-2-3 (tRNAscan-SE ID: chr17.trna26) Cys (GCA) 72 bp Sc: 81.9 chr17:39153734-39153805 (-) // Homo_sapiens_tRNA-Cys-GCA-2-4 (tRNAscan-SE ID: ch…	tRNA	-0.162796	-0.236932	-0.679179	-0.0741356	-0.516383	-0.442247	0.725251	0.584159	0.160908	0.871915	0.309995	0.358055
ENST00000597619.1	novel transcript, host to microRNA 519a-2	lncRNA	0.650286	-0.202254	-1.7373	-0.85254	-2.38758	-1.53504	0.645263	0.869223	0.161212	0.546816	0.0938399	0.216735
hsa-piR-5753	hsa-piR-5753	piRNA	-0.873159	-0.908344	-1.66332	-0.0351847	-0.790158	-0.754973	0.465217	0.418974	0.16127	0.975434	0.512023	0.50554
ENST00000649638.1	novel transcript	lncRNA	-2.13592	-1.19962	-3.36995	0.936302	-1.23402	-2.17033	0.396607	0.610351	0.161492	0.700396	0.619399	0.348792
ENST00000498967.3	TMED2 divergent transcript [Source:HGNC Symbol;Acc:HGNC:53346]	lncRNA	1.25444	0.891625	1.13541	-0.362813	-0.119027	0.243785	0.0846447	0.172694	0.161793	0.640229	0.896279	0.775687
ENST00000362181.3	microRNA 361 [Source:HGNC Symbol;Acc:HGNC:31867]	miRNA	2.52175	3.11471	2.5083	0.592961	-0.0134424	-0.606403	0.174445	0.0716121	0.162242	0.759629	0.994629	0.746843
ENST00000651715.1	long intergenic non-protein coding RNA 1617	lncRNA	-1.31149	-0.319086	-2.31192	0.9924	-1.00043	-1.99283	0.441083	0.846317	0.162328	0.55098	0.549722	0.217311
ENST00000600782.5	KCNMA1 antisense RNA 1 [Source:HGNC Symbol;Acc:HGNC:51213]	lncRNA	0.61884	-0.497259	-2.39004	-1.1161	-3.00888	-1.89278	0.741425	0.768528	0.162702	0.543311	0.105146	0.256751
ENST00000563449.2	novel transcript, antisense to PDPK1	lncRNA	-1.01693	0.522951	-1.18778	1.53988	-0.17085	-1.71073	0.19593	0.549307	0.162716	0.076579	0.840136	0.0653459
ENST00000451953.1	long intergenic non-protein coding RNA 1007 [Source:HGNC Symbol;Acc:HGNC:48973]	lncRNA	-0.715559	-0.72934	-1.84563	-0.0137815	-1.13007	-1.11629	0.604371	0.573807	0.163624	0.991811	0.40947	0.38501
ENST00000580769.1	SEPT4 antisense RNA 1 [Source:HGNC Symbol;Acc:HGNC:51345]	lncRNA	-0.979698	-1.6664	-3.57876	-0.686703	-2.59906	-1.91236	0.719964	0.506006	0.163698	0.794595	0.335468	0.438461
Homo_sapiens_tRNA-Pro-TGG-3-1	Homo_sapiens_tRNA-Pro-TGG-3-1 (tRNAscan-SE ID: chr5.trna14) Pro (TGG) 72 bp Sc: 70.3 chr5:181188854-181188925 (-) // Homo_sapiens_tRNA-Pro-TGG-3-2 (tRNAscan-SE ID: chr14.trna6) Pro (TGG) 72 bp Sc: 70.3 chr14:20684016-20684087 (+) // Homo_sapiens_tRNA-Pro-TGG-3-3 (tRNAscan-SE ID: chr16.trna4) Pro (TGG) 72 bp Sc: 70.3 chr16:3158922-3158993 (+) // Homo_sapiens_tRNA-Pro-TGG-3-4 (tRNAscan-SE ID: chr16…	tRNA	0.795775	-0.582239	1.02516	-1.37801	0.22939	1.6074	0.229413	0.319118	0.163735	0.0325751	0.770092	0.0256974
ENST00000656158.1	IDI2 antisense RNA 1 [Source:HGNC Symbol;Acc:HGNC:30885]	lncRNA	-0.348761	-1.61985	-2.02441	-1.27109	-1.67565	-0.404557	0.825894	0.239454	0.163798	0.391178	0.280916	0.762837
ENST00000573312.1	novel transcript	lncRNA	-0.717189	-0.970087	-1.85879	-0.252898	-1.1416	-0.888706	0.603076	0.446751	0.163817	0.84805	0.407386	0.485294
ENST00000385301.1	microRNA 106b [Source:HGNC Symbol;Acc:HGNC:31495]	miRNA	2.66584	3.07001	1.63192	0.40417	-1.03391	-1.43808	0.0311836	0.00886305	0.163866	0.771694	0.457719	0.28157
ENST00000667557.1	small nucleolar RNA host gene 26 [Source:HGNC Symbol;Acc:HGNC:53131]	lncRNA	-2.75314	-1.79441	-1.85698	0.958733	0.896155	-0.0625775	0.0268456	0.147578	0.164048	0.385541	0.459223	0.958623
ENST00000630116.2	INTS6 antisense RNA 1 [Source:HGNC Symbol;Acc:HGNC:42691]	lncRNA	-2.04336	-1.98454	-1.6909	0.0588185	0.352461	0.293642	0.0735962	0.0695966	0.164639	0.953039	0.755573	0.786356
ENST00000384921.4	microRNA 128-1 [Source:HGNC Symbol;Acc:HGNC:31510]	miRNA	3.24987	3.44494	2.07337	0.19507	-1.1765	0	0.0430842	0.0171341	0.164715	0.909659	0.503585	1
ENST00000651840.2	family with sequence similarity 153 member C, pseudogene [Source:HGNC Symbol;Acc:HGNC:33936]	lncRNA	0.348346	-0.789074	-2.7136	-1.13742	-3.06195	-1.92453	0.86931	0.680724	0.164822	0.579319	0.142011	0.306611
ENST00000667607.1	novel transcript	lncRNA	-0.498821	-1.5273	-2.63077	-1.02848	-2.13195	-1.10347	0.806343	0.409294	0.165271	0.597899	0.284691	0.540902
ENST00000514532.3	GDNF antisense RNA 1 [Source:HGNC Symbol;Acc:HGNC:43592]	lncRNA	-0.58482	-0.46706	-0.984579	0.117759	-0.399759	-0.517519	0.379264	0.46192	0.165668	0.857634	0.583754	0.461075
ENST00000659519.1	long intergenic non-protein coding RNA 1358 [Source:HGNC Symbol;Acc:HGNC:50589]	lncRNA	-0.979704	0	-3.38655	0.195067	-2.40685	-2.60191	0.706313	1	0.165684	0.938157	0.34821	0.268515
ENST00000662004.1	novel transcript, antisense to YPEL1	lncRNA	0.430156	-1.27114	-1.54367	-1.7013	-1.97382	-0.272528	0.728655	0.208824	0.165803	0.148324	0.119014	0.793936
ENST00000649921.1	NIPBL divergent transcript [Source:HGNC Symbol;Acc:HGNC:51293]	lncRNA	-0.22648	0.115186	-2.31472	0.341666	-2.08824	-2.4299	0.90056	0.944951	0.165824	0.847957	0.241811	0.137779
ENST00000499762.2	A2M antisense RNA 1 [Source:HGNC Symbol;Acc:HGNC:27057]	lncRNA	-1.03134	-1.97528	-2.45273	-0.943939	-1.42139	-0.477451	0.582555	0.241684	0.166247	0.591167	0.439497	0.771653
ENST00000545631.2	MIR600 host gene [Source:HGNC Symbol;Acc:HGNC:23642]	lncRNA	0.921687	1.10154	-1.10446	0.179854	-2.02615	-2.206	0.303609	0.198185	0.166277	0.856979	0.0326664	0.0154472
ENST00000652504.1	novel transcript (contains ZIM2-AS1 and PEG3-AS1)	lncRNA	-2.00076	-1.94269	-2.01501	0.0580772	-0.0142503	-0.0723275	0.162128	0.15165	0.166369	0.96421	0.991877	0.956357
ENST00000502934.1	novel transcript	lncRNA	1.60713	-1.13904	-1.94199	-2.74617	-3.54912	-0.802952	0.308364	0.390499	0.166655	0.0690427	0.0246047	0.545465
ENST00000647206.1	novel transcript	lncRNA	-1.87572	-1.78056	-2.90635	0.0951648	-1.03063	-1.12579	0.391142	0.383044	0.167119	0.96357	0.630861	0.572669
ENST00000657501.1	novel transcript	lncRNA	-0.613248	-0.101746	-1.11679	0.511503	-0.503539	-1.01504	0.422737	0.894118	0.16727	0.514967	0.543411	0.220346
ENST00000661098.1	EDIL3 divergent transcript [Source:HGNC Symbol;Acc:HGNC:40204]	lncRNA	-1.07346	-1.21901	-1.49139	-0.145552	-0.417925	-0.272374	0.302545	0.212585	0.167291	0.880648	0.696701	0.787597
ENST00000667904.1	novel transcript	lncRNA	-0.02598	-1.74218	-1.70362	-1.7162	-1.67764	0.0385675	0.984562	0.118936	0.167427	0.167272	0.213512	0.972638
ENST00000380601.2	novel transcript, antisense to VDR	lncRNA	-0.129029	-0.445009	-2.17091	-0.31598	-2.04188	-1.7259	0.940016	0.77578	0.167606	0.851058	0.227743	0.26192
ENST00000408827.1	microRNA 1260a [Source:HGNC Symbol;Acc:HGNC:35325]	miRNA	3.79006	2.80021	2.20003	-0.989853	-1.59003	-0.60018	0.0283593	0.0685222	0.167702	0.586064	0.394291	0.722591
hsa-piR-12352	hsa-piR-12352	piRNA	2.20239	1.26376	2.66686	-0.938629	0.464475	1.4031	0.264076	0.475797	0.16793	0.631828	0.82548	0.465073
hsa-piR-28700	hsa-piR-28700	piRNA	1.17032	2.13388	1.63145	0.963562	0.461132	-0.50243	0.300952	0.0610543	0.16842	0.450478	0.726328	0.704372
ENST00000667423.1	testis expressed 41 [Source:HGNC Symbol;Acc:HGNC:48667]	lncRNA	0.0930148	-0.0523727	0.788022	-0.145387	0.695007	0.840394	0.845351	0.905886	0.168519	0.760284	0.245635	0.141763
ENST00000365467.1	RNA, U6 small nuclear 8 [Source:HGNC Symbol;Acc:HGNC:34285]	snRNA	-0.883658	-0.904015	-2.35967	-0.0203571	-1.47602	-1.45566	0.621459	0.587824	0.168555	0.990584	0.404168	0.37658
ENST00000562143.1	novel transcript, antisense to MSRA	lncRNA	-0.663425	-0.443355	-1.40215	0.22007	-0.738721	-0.958791	0.506379	0.642393	0.168616	0.822808	0.479527	0.339189
ENST00000608780.1	EAF1 antisense RNA 1 [Source:HGNC Symbol;Acc:HGNC:42328]	lncRNA	0.0794127	-0.910599	-2.33156	-0.990011	-2.41098	-1.42097	0.965573	0.585062	0.168849	0.578271	0.181886	0.383419
ENST00000488190.1	novel transcript	lncRNA	-0.542506	-0.959344	-2.12674	-0.416838	-1.58423	-1.1674	0.741799	0.52352	0.169048	0.792551	0.32972	0.430426
ENST00000362153.3	microRNA 339 [Source:HGNC Symbol;Acc:HGNC:31776]	miRNA	4.86849	4.48648	3.06436	0	0	0	0.0397723	0.0371413	0.169223	1	1	1
ENST00000671075.1	MIR9-3 host gene [Source:HGNC Symbol;Acc:HGNC:27388]	lncRNA	-0.346594	0.228362	-1.59288	0.574955	-1.24629	-1.82124	0.771725	0.845291	0.16923	0.640979	0.307769	0.1285
ENST00000439394.1	novel transcript	lncRNA	0.0389782	-0.469375	-0.849205	-0.508353	-0.888183	-0.37983	0.948491	0.388952	0.169314	0.393566	0.180553	0.533854
ENST00000655977.1	novel transcript	lncRNA	2.20592	-0.0226787	-1.35313	-2.2286	-3.55904	-1.33045	0.0760754	0.981033	0.169365	0.076355	0.00546181	0.184347
ENST00000659507.1	FAM13A antisense RNA 1 [Source:HGNC Symbol;Acc:HGNC:19370]	lncRNA	-0.178291	0.18039	-1.29286	0.358681	-1.11457	-1.47325	0.851345	0.845751	0.169458	0.716709	0.265691	0.132156
ENST00000384278.1	RNA, U1 small nuclear 2 [Source:HGNC Symbol;Acc:HGNC:10123]	snRNA	3.13258	2.47098	1.96313	-0.661606	-1.16945	-0.507848	0.0421417	0.0722896	0.169524	0.688818	0.490868	0.74281
ENST00000666227.1	novel transcript	lncRNA	0.419678	-1.18926	-2.21922	-1.60894	-2.63889	-1.02995	0.809686	0.438975	0.16953	0.335925	0.130419	0.503373
ENST00000611061.1	NA	misc_RNA	1.69102	3.01364	1.6767	1.32262	-0.014318	0	0.173845	0.0109741	0.169581	0.342935	0.991984	1
ENST00000637377.1	novel transcript	lncRNA	0.569505	-0.227275	-2.93134	-0.79678	-3.50084	-2.70406	0.803966	0.914036	0.169908	0.721024	0.121369	0.190987
ENST00000385259.1	microRNA 100 [Source:HGNC Symbol;Acc:HGNC:31487]	miRNA	-1.58084	-1.16323	-2.26509	0.417602	-0.684257	-1.10186	0.35775	0.473643	0.170035	0.800225	0.683306	0.485339
ENST00000657218.1	novel transcript	lncRNA	0.0758183	0.0964319	-0.864704	0.0206136	-0.940522	-0.961135	0.902674	0.869097	0.170177	0.974038	0.163797	0.135327
ENST00000501164.2	MIR3150B host gene [Source:HGNC Symbol;Acc:HGNC:52000]	lncRNA	-0.49882	-0.713912	-2.87532	-0.215093	-2.3765	-2.1614	0.824122	0.729156	0.170327	0.921045	0.280808	0.283954
hsa-miR-331-3p	hsa-miR-331-3p MIMAT0000760 Homo sapiens miR-331-3p	mature-miRNA	3.71128	3.17271	2.50601	-0.53857	-1.20527	-0.6667	0.0574366	0.0718613	0.170595	0.790689	0.563575	0.726989
ENST00000363753.1	small nucleolar RNA, C/D box 18A [Source:HGNC Symbol;Acc:HGNC:32714]	snoRNA	1.6999	0.903932	1.35919	-0.795972	-0.34071	0.455262	0.0826683	0.277678	0.170695	0.4395	0.769437	0.662069
ENST00000541775.5	C1RL antisense RNA 1 [Source:HGNC Symbol;Acc:HGNC:27461]	lncRNA	1.51581	-0.32757	-1.85298	-1.84338	-3.3688	-1.52541	0.328801	0.803751	0.170889	0.229639	0.0313133	0.252407
ENST00000439529.1	novel transcript	lncRNA	-0.00668806	0.17284	-1.70336	0.179528	-1.69667	-1.8762	0.995977	0.890522	0.171084	0.894634	0.207183	0.141318
ENST00000662804.1	novel transcript (FLJ13453)	lncRNA	-1.58299	-1.83907	-2.10741	-0.256077	-0.524416	-0.268339	0.31356	0.207691	0.171178	0.860057	0.732329	0.850031
ENST00000457348.5	long intergenic non-protein coding RNA 1136 [Source:HGNC Symbol;Acc:HGNC:49452]	lncRNA	0.0385703	0.379003	-2.42143	0.340433	-2.46	-2.80043	0.984007	0.830247	0.171239	0.858039	0.196583	0.108928
ENST00000420186.2	novel transcript	lncRNA	-1.01909	-0.589528	-1.58031	0.429561	-0.561223	-0.990784	0.36802	0.591565	0.171443	0.697028	0.628503	0.379492
ENST00000426991.2	ANKRD10 intronic transcript 1 [Source:HGNC Symbol;Acc:HGNC:39891]	lncRNA	-0.895274	-0.403447	-1.55829	0.491828	-0.663014	-1.15484	0.42646	0.715028	0.171526	0.659798	0.564799	0.307353
ENST00000640491.1	long intergenic non-protein coding RNA 2801 [Source:HGNC Symbol;Acc:HGNC:54325]	lncRNA	0.565206	-2.33465	-2.46239	-2.89986	-3.0276	-0.127742	0.771659	0.168583	0.171685	0.109798	0.113456	0.938498
ENST00000659788.1	long intergenic non-protein coding RNA 1102 [Source:HGNC Symbol;Acc:HGNC:27165]	lncRNA	-0.657642	-0.171785	-2.11954	0.485857	-1.4619	-1.94775	0.689065	0.911792	0.171974	0.764067	0.366768	0.20165
ENST00000657664.1	novel transcript	lncRNA	-0.605624	-1.42071	-2.10305	-0.815088	-1.49742	-0.682333	0.711129	0.332788	0.171987	0.597325	0.353048	0.635918
ENST00000645043.1	long intergenic non-protein coding RNA 1967 [Source:HGNC Symbol;Acc:HGNC:52793]	lncRNA	0.905291	-0.268409	-2.56627	-1.1737	-3.47156	-2.29786	0.656476	0.885222	0.172165	0.555087	0.0837961	0.209029
ENST00000671221.1	long intergenic non-protein coding RNA 1115 [Source:HGNC Symbol;Acc:HGNC:49258]	lncRNA	-1.28761	-2.17948	-1.73218	-0.891872	-0.444567	0.447304	0.309141	0.0557448	0.172498	0.427017	0.723156	0.691433
ENST00000667192.1	prostate androgen-regulated transcript 1 [Source:HGNC Symbol;Acc:HGNC:17263]	lncRNA	0.589079	-1.60308	-1.49974	-2.19216	-2.08882	0.103338	0.644078	0.101887	0.172548	0.0654622	0.105448	0.917665
ENST00000608005.1	novel transcript	lncRNA	-1.50957	-2.29424	-2.89212	-0.78467	-1.38255	-0.597879	0.498943	0.25903	0.172935	0.709294	0.52809	0.763523
ENST00000580891.1	novel transcript, sense intronic to RALBP1	lncRNA	-0.8243	-0.755878	-2.34045	0.0684218	-1.51615	-1.58458	0.6464	0.652708	0.173129	0.968659	0.393943	0.339848
ENST00000433388.5	long intergenic non-protein coding RNA 2519 [Source:HGNC Symbol;Acc:HGNC:53510]	lncRNA	-2.24167	-1.96864	-2.83792	0.273032	-0.596247	-0.86928	0.300043	0.330989	0.173255	0.895203	0.77956	0.662244
ENST00000437035.5	MIR646 host gene [Source:HGNC Symbol;Acc:HGNC:27659]	lncRNA	-0.0508952	0.0755163	1.03834	0.126412	1.08923	0.96282	0.932672	0.894927	0.173283	0.836131	0.169287	0.210802
ENST00000565695.2	novel transcript, antisense to ASCC3	lncRNA	0.281024	0.593824	1.06285	0.312799	0.781826	0.469027	0.649162	0.325269	0.17373	0.636731	0.344747	0.565928
ENST00000648879.1	novel transcript	lncRNA	-0.307304	-0.133835	-0.674215	0.173469	-0.366911	-0.54038	0.504381	0.76171	0.173849	0.709405	0.478215	0.280373
ENST00000533344.1	novel transcript	lncRNA	-0.79406	-1.04158	-2.1148	-0.247522	-1.32074	-1.07322	0.624841	0.48794	0.17447	0.873597	0.411899	0.470244
ENST00000437621.6	PSMG3 antisense RNA 1 (head to head) [Source:HGNC Symbol;Acc:HGNC:22230]	lncRNA	-0.0801221	0.131743	0.551185	0.211865	0.631307	0.419442	0.827045	0.701937	0.174477	0.560655	0.135467	0.29863
ENST00000383925.1	RNA, U1 small nuclear 1 [Source:HGNC Symbol;Acc:HGNC:10120]	snRNA	1.15196	1.62054	1.46054	0.468574	0.308572	-0.160002	0.258965	0.10502	0.174506	0.684086	0.800011	0.893991
ENST00000448407.1	DAOA antisense RNA 1 [Source:HGNC Symbol;Acc:HGNC:30243]	lncRNA	-1.03949	-1.67208	-3.05483	-0.632591	-2.01534	-1.38275	0.664576	0.444518	0.174526	0.783052	0.392613	0.518791
ENST00000572950.1	novel transcript, antisense to a novel protein gene	lncRNA	-0.0837105	-1.17055	-2.63544	-1.08684	-2.55173	-1.46489	0.968049	0.537252	0.17453	0.589314	0.214243	0.430522
ENST00000445997.1	long intergenic non-protein coding RNA 1502 [Source:HGNC Symbol;Acc:HGNC:51183]	lncRNA	1.32954	0.745686	1.45841	-0.583854	0.128872	0.712726	0.201409	0.411844	0.174861	0.593323	0.91689	0.526731
ENST00000537262.1	novel transcript	lncRNA	-0.361504	-0.261043	-1.31788	0.100461	-0.956378	-1.05684	0.709664	0.777476	0.174957	0.917768	0.347767	0.277704
ENST00000387382.1	mitochondrially encoded tRNA-Trp (UGA/G) [Source:HGNC Symbol;Acc:HGNC:7501]	Mt_tRNA	1.81878	0.495692	2.01656	-1.32309	0.197782	1.52087	0.223351	0.704538	0.175378	0.373225	0.90443	0.304222
ENST00000648968.1	novel transcript	lncRNA	-1.0958	-0.476333	-1.94036	0.619462	-0.844566	-1.46403	0.459839	0.729678	0.175677	0.666577	0.570835	0.290983
ENST00000618064.2	long intergenic non-protein coding RNA 923 [Source:HGNC Symbol;Acc:HGNC:28088]	lncRNA	-0.89961	-0.897639	-0.619817	0.0019713	0.279794	0.277822	0.0319935	0.0225498	0.175928	0.996095	0.548143	0.530256
ENST00000624034.1	chromosome 9 open reading frame 163 [Source:HGNC Symbol;Acc:HGNC:26718]	lncRNA	-0.488465	-0.517586	-0.8292	-0.0291203	-0.340734	-0.311614	0.38961	0.334182	0.176045	0.958431	0.590277	0.606178
ENST00000657931.1	novel transcript	lncRNA	-1.57646	-0.740722	-2.18166	0.835739	-0.605204	-1.44094	0.34041	0.642668	0.176086	0.601405	0.708015	0.354862
ENST00000564619.1	novel transcript	lncRNA	-0.47522	-1.61579	-1.89977	-1.14057	-1.42455	-0.283982	0.746801	0.213797	0.176211	0.406341	0.333575	0.827243
ENST00000627551.2	novel transcript, antisense to KNG1, HRG, FETUB, AHSG and DNAJB11	lncRNA	-0.60028	-0.0280387	-1.19287	0.572241	-0.592595	-1.16484	0.47917	0.973736	0.176455	0.513528	0.512984	0.200034
ENST00000657144.1	EIF1B antisense RNA 1 [Source:HGNC Symbol;Acc:HGNC:44555]	lncRNA	1.31629	0.141084	-2.30675	-1.17521	-3.62304	-2.44783	0.482605	0.934109	0.177073	0.527327	0.0516161	0.147954
ENST00000363985.1	NA	misc_RNA	3.06728	1.96656	1.9004	-1.10072	-1.16688	-0.0661587	0.0435725	0.140024	0.177101	0.49514	0.48638	0.965023
ENST00000668511.1	small nucleolar RNA host gene 16 [Source:HGNC Symbol;Acc:HGNC:44352]	lncRNA	-0.735432	-0.339675	-1.89132	0.395757	-1.15589	-1.55164	0.614375	0.808004	0.177373	0.784245	0.425237	0.263386
ENST00000646803.1	PAXIP1 antisense RNA 2 [Source:HGNC Symbol;Acc:HGNC:48958]	lncRNA	-0.777551	-0.906902	-1.32141	-0.129351	-0.543863	-0.414512	0.411576	0.30778	0.177457	0.886086	0.583627	0.658334
ENST00000508280.6	Novel transcript, antisense to AFF1	lncRNA	-2.7077	-1.78692	-2.63837	0.920779	0.0693275	-0.851452	0.170942	0.346013	0.17759	0.623038	0.971414	0.645589
ENST00000522622.1	novel transcript	lncRNA	-0.925657	-0.765674	-1.40171	0.159983	-0.476052	-0.636035	0.356587	0.426605	0.177835	0.868622	0.648418	0.526695
ENST00000418451.1	novel transcript	lncRNA	0.570764	-0.0759936	1.25223	-0.646757	0.681469	1.32823	0.47254	0.914061	0.178025	0.419159	0.497599	0.155393
Homo_sapiens_tRNA-Leu-CAA-1-2	Homo_sapiens_tRNA-Leu-CAA-1-2 (tRNAscan-SE ID: chr6.trna76) Leu (CAA) 105 bp Sc: 77.2 chr6:28941053-28941157 (+)	tRNA	-0.641251	-1.1208	-1.74288	-0.479548	-1.10163	-0.622085	0.634577	0.36131	0.178067	0.708025	0.412495	0.610812
ENST00000650062.1	Novel transcript	lncRNA	-1.51875	-1.85487	-3.38887	-0.336128	-1.87012	-1.534	0.569513	0.448877	0.178076	0.896071	0.478227	0.524992
ENST00000657808.1	ZBTB20 antisense RNA 1 [Source:HGNC Symbol;Acc:HGNC:40640]	lncRNA	-2.02524	-1.14462	-1.72224	0.880617	0.302998	-0.577618	0.0958747	0.347166	0.178472	0.439326	0.801514	0.632153
ENST00000569883.1	novel transcript	lncRNA	-2.35558	-2.54917	-1.9484	-0.193589	0.407187	0.600775	0.0950757	0.0546281	0.180066	0.875743	0.766835	0.640373
ENST00000593779.1	novel transcript, sense intronic MED26	lncRNA	-0.511132	-0.881152	-0.902328	-0.370019	-0.391195	-0.0211761	0.417883	0.129502	0.18012	0.541454	0.573347	0.974004
hsa-miR-32-5p	hsa-miR-32-5p MIMAT0000090 Homo sapiens miR-32-5p	mature-miRNA	3.49625	3.28061	1.89962	-0.215642	-1.59663	-1.38099	0.0241818	0.0183941	0.180257	0.89758	0.346801	0.37378
ENST00000670668.1	novel transcript	lncRNA	-1.63654	-1.19971	-3.3893	0.436826	-1.75276	-2.18959	0.541495	0.627391	0.180482	0.866116	0.507934	0.368692
ENST00000656723.1	long intergenic non-protein coding RNA 2848 [Source:HGNC Symbol;Acc:HGNC:54384]	lncRNA	-0.0458898	0.060142	-1.49127	0.106032	-1.44538	-1.55142	0.969087	0.957248	0.180529	0.930725	0.233077	0.177824
ENST00000655738.1	novel transcript	lncRNA	0.0690832	0.161017	-1.86398	0.0919333	-1.93306	-2.025	0.963413	0.908642	0.180835	0.951825	0.201155	0.15091
hsa-miR-1249-3p	hsa-miR-1249-3p MIMAT0005901 Homo sapiens miR-1249-3p	mature-miRNA	3.01149	3.84494	2.44472	0.833448	-0.56677	0	0.120464	0.029587	0.18109	0.679856	0.784538	1
ENST00000531002.2	MPPED2 antisense RNA 1 [Source:HGNC Symbol;Acc:HGNC:53909]	lncRNA	-1.28939	-1.42259	-1.70952	-0.133194	-0.420131	-0.286937	0.308568	0.230193	0.181293	0.909504	0.740006	0.808726
ENST00000555421.1	novel transcript, antisense to COCH	lncRNA	-1.22531	-1.01171	-1.66085	0.213593	-0.435541	-0.649134	0.315637	0.386355	0.181575	0.853504	0.723853	0.582275
ENST00000669025.1	STXBP5 antisense RNA 1 [Source:HGNC Symbol;Acc:HGNC:44183]	lncRNA	-0.319415	-0.548124	-1.32226	-0.228709	-1.00285	-0.774139	0.749494	0.552899	0.181706	0.815852	0.337121	0.425592
ENST00000503266.6	long intergenic non-protein coding RNA 1365 [Source:HGNC Symbol;Acc:HGNC:50603]	lncRNA	-1.16033	0.303038	-2.12463	1.46336	-0.964308	-2.42767	0.478117	0.849379	0.182031	0.366573	0.550972	0.123594
Homo_sapiens_tRNA-Phe-GAA-6-1	Homo_sapiens_tRNA-Phe-GAA-6-1 (tRNAscan-SE ID: chr6.trna120) Phe (GAA) 74 bp Sc: 58.8 chr6:28763597-28763670 (-)	tRNA	0.00590004	-1.33278	-1.46158	-1.33868	-1.46748	-0.128803	0.995923	0.17612	0.182166	0.218592	0.217098	0.900032
ENST00000658200.1	novel transcript	lncRNA	-0.860978	-0.490326	-2.62911	0.370653	-1.76813	-2.13879	0.680136	0.800841	0.18256	0.85507	0.389977	0.262754
ENST00000507424.1	novel transcript	lncRNA	-0.439154	-0.301409	-1.73537	0.137745	-1.29622	-1.43396	0.746928	0.814981	0.182728	0.919009	0.343494	0.268498
Homo_sapiens_tRNA-Lys-CTT-1-1	Homo_sapiens_tRNA-Lys-CTT-1-1 (tRNAscan-SE ID: chr14.trna12) Lys (CTT) 73 bp Sc: 88.0 chr14:58239895-58239967 (-) // Homo_sapiens_tRNA-Lys-CTT-1-2 (tRNAscan-SE ID: chr15.trna2) Lys (CTT) 73 bp Sc: 88.0 chr15:78860562-78860634 (+)	tRNA	0.855692	0.313813	0.851737	-0.54188	-0.00395576	0.537924	0.134412	0.542649	0.182836	0.347631	0.995425	0.403686
ENST00000647856.1	novel transcript	lncRNA	0.223913	-0.999086	-0.878949	-1.223	-1.10286	0.120137	0.734169	0.0785761	0.183322	0.0534493	0.124256	0.849826
ENST00000651589.1	novel transcript (contains ZIM2-AS1 and PEG3-AS1)	lncRNA	-0.248174	-0.714311	-0.856957	-0.466137	-0.608783	-0.142646	0.684821	0.199381	0.183354	0.432677	0.368343	0.820215
ENST00000562507.5	VAC14 antisense RNA 1 [Source:HGNC Symbol;Acc:HGNC:48605]	lncRNA	-0.804386	-0.56655	-1.35293	0.237837	-0.548539	-0.786376	0.41422	0.550673	0.183458	0.804915	0.594248	0.429601
ENST00000649556.1	novel transcript	lncRNA	-1.58289	-1.57209	-3.40527	0.0108035	-1.82238	-1.83319	0.559793	0.528936	0.183687	0.99671	0.496787	0.45639
ENST00000661983.1	PLCG1 antisense RNA 1 [Source:HGNC Symbol;Acc:HGNC:40450]	lncRNA	-1.1586	-1.80511	-2.1886	-0.646511	-1.03	-0.383493	0.502561	0.250532	0.184004	0.68947	0.542766	0.802282
ENST00000657045.1	ST8SIA6 antisense RNA 1 [Source:HGNC Symbol;Acc:HGNC:44880]	lncRNA	-0.0122165	-1.83066	-2.36731	-1.81845	-2.3551	-0.536651	0.99494	0.281895	0.184122	0.3168	0.213395	0.746942
ENST00000653765.1	novel transcript	lncRNA	1.12329	0.326139	-3.41566	-0.797155	-4.53895	-3.7418	0.685669	0.898025	0.1845	0.768692	0.0973566	0.135087
ENST00000522918.1	novel transcript	lncRNA	0.627389	-0.148446	1.19913	-0.775835	0.571744	1.34758	0.416813	0.825787	0.184537	0.317773	0.560533	0.137359
ENST00000552320.2	long intergenic non-protein coding RNA 2156 [Source:HGNC Symbol;Acc:HGNC:53017]	lncRNA	-1.5353	-1.19989	-3.80247	0.335415	-2.26716	-2.60258	0.61332	0.667821	0.184958	0.909085	0.45076	0.345931
ENST00000602042.1	novel transcript, antisense to ANKRD11	lncRNA	-1.42008	-1.79756	-2.45364	-0.377477	-1.03356	-0.656079	0.458699	0.30898	0.185045	0.833958	0.583199	0.7047
ENST00000576912.1	novel transcript, antisense FOXK2	lncRNA	0.228151	0.749642	0.665236	0.521491	0.437086	-0.0844057	0.619705	0.0867643	0.185186	0.263007	0.40676	0.867969
ENST00000543611.1	novel transcript	lncRNA	-0.97969	-1.19443	-3.78806	-0.214742	-2.80837	-2.59363	0.746789	0.668302	0.185274	0.941653	0.349595	0.346117
ENST00000540024.1	long intergenic non-protein coding RNA 2389 [Source:HGNC Symbol;Acc:HGNC:53316]	lncRNA	-0.314889	-0.388489	-1.53371	-0.0735995	-1.21882	-1.14522	0.792592	0.727945	0.185861	0.950537	0.320384	0.318434
ENST00000428086.2	long intergenic non-protein coding RNA 442 [Source:HGNC Symbol;Acc:HGNC:42779]	lncRNA	1.347	-1.31025	-1.27702	-2.65725	-2.62403	0.0332245	0.25902	0.12228	0.186366	0.019959	0.0332405	0.970617
ENST00000520849.5	novel transcript, antisense to MMP16	lncRNA	-0.351248	-1.01773	-1.23593	-0.666482	-0.884677	-0.218195	0.705456	0.221349	0.18637	0.451045	0.367635	0.806463
ENST00000570140.1	novel transcript	lncRNA	-0.445012	-0.20365	-0.888225	0.241361	-0.443213	-0.684575	0.480225	0.737994	0.186719	0.704104	0.524846	0.31231
ENST00000516675.1	RN7SK pseudogene 49 [Source:HGNC Symbol;Acc:HGNC:45773]	misc_RNA	-0.265036	-0.241577	-1.51176	0.0234597	-1.24673	-1.27019	0.823747	0.829368	0.186853	0.984346	0.306241	0.269884
ENST00000657201.1	ZNF213 antisense RNA 1 (head to head) [Source:HGNC Symbol;Acc:HGNC:50505]	lncRNA	-0.0341852	-0.431776	-2.0579	-0.397591	-2.02372	-1.62613	0.983966	0.779817	0.1869	0.812077	0.230009	0.287205
ENST00000655314.1	MSC antisense RNA 1 [Source:HGNC Symbol;Acc:HGNC:48724]	lncRNA	-0.498818	-1.63364	-2.64367	-1.13483	-2.14485	-1.01002	0.81607	0.401643	0.186968	0.58031	0.308271	0.595866
ENST00000609132.1	long intergenic non-protein coding RNA 649 [Source:HGNC Symbol;Acc:HGNC:44305]	lncRNA	-0.199004	0.0750295	-1.29336	0.274033	-1.09436	-1.36839	0.841487	0.937778	0.187037	0.789235	0.294128	0.175821
hsa-piR-32855	hsa-piR-32855	piRNA	0.120573	-0.217563	-0.694658	-0.338136	-0.815231	-0.477095	0.813549	0.642269	0.187059	0.508198	0.14894	0.364716
ENST00000668107.1	long intergenic non-protein coding RNA 2718 [Source:HGNC Symbol;Acc:HGNC:54235]	lncRNA	-0.654504	-1.95996	-2.73511	-1.30546	-2.08061	-0.775149	0.767745	0.3228	0.187296	0.533549	0.340737	0.690403
ENST00000472805.2	novel transcript	lncRNA	0.114862	0.458122	1.27016	0.34326	1.15529	0.812033	0.884886	0.553728	0.187307	0.682274	0.255561	0.417142
ENST00000673514.1	novel transcript	lncRNA	-0.249083	-1.0265	-1.24649	-0.777421	-0.997408	-0.219987	0.793587	0.223081	0.187485	0.391022	0.320005	0.80685
ENST00000599229.2	VLDLR antisense RNA 1 [Source:HGNC Symbol;Acc:HGNC:49621]	lncRNA	0.923665	0.327113	1.29592	-0.596552	0.372257	0.968809	0.301777	0.677096	0.187802	0.518889	0.73466	0.338196
ENST00000652265.1	novel transcript	lncRNA	-1.64081	0	-3.59438	0.856188	-1.95356	-2.80975	0.570197	1	0.188097	0.759268	0.494245	0.285181
ENST00000667585.1	long intergenic non-protein coding RNA 2745 [Source:HGNC Symbol;Acc:HGNC:54263]	lncRNA	-0.49881	-1.59225	-3.28225	-1.09344	-2.78344	-1.69001	0.851152	0.511662	0.188398	0.668711	0.288238	0.478646
ENST00000436262.1	long intergenic non-protein coding RNA 2238 [Source:HGNC Symbol;Acc:HGNC:53116]	lncRNA	-1.09207	-0.831147	-1.5079	0.260928	-0.415824	-0.676752	0.325968	0.437175	0.188526	0.806553	0.71597	0.539128
ENST00000652140.1	novel transcript	lncRNA	-0.336187	-0.027451	-1.18275	0.308736	-0.846565	-1.1553	0.704242	0.97453	0.189308	0.733012	0.370005	0.20928
ENST00000670693.1	NR2F1 antisense RNA 1 [Source:HGNC Symbol;Acc:HGNC:48622]	lncRNA	-1.00748	-1.52769	-1.92219	-0.52021	-0.914709	-0.394499	0.506072	0.269833	0.18979	0.712768	0.540102	0.771806
ENST00000655516.1	novel transcript	lncRNA	-1.25975	-2.01746	-1.8608	-0.757705	-0.601052	0.156653	0.381766	0.122463	0.189816	0.561967	0.672001	0.902844
ENST00000650004.1	lung cancer associated transcript 1 [Source:HGNC Symbol;Acc:HGNC:48498]	lncRNA	-1.48079	-1.09453	-2.64534	0.386262	-1.16455	-1.55081	0.485468	0.580273	0.190091	0.850178	0.576147	0.423269
ENST00000597452.4	novel transcript	lncRNA	-0.80903	-0.205734	-1.95815	0.603296	-1.14912	-1.75242	0.600537	0.889981	0.190319	0.693915	0.455742	0.237243
ENST00000666873.1	novel transcript	lncRNA	-1.46462	-1.65697	-2.6455	-0.192353	-1.18088	-0.988528	0.490842	0.398587	0.190386	0.924531	0.571358	0.60663
ENST00000410290.1	RNA, U2 small nuclear 17, pseudogene [Source:HGNC Symbol;Acc:HGNC:48510]	snRNA	1.51844	1.16616	1.51001	-0.352284	-0.00843579	0.343848	0.184949	0.25614	0.190535	0.772311	0.994924	0.778974
ENST00000565707.1	novel transcript	lncRNA	-0.896186	0.647237	-1.48792	1.54342	-0.591735	-2.13516	0.421474	0.584086	0.190595	0.196359	0.606742	0.0789003
ENST00000657551.1	long intergenic non-protein coding RNA 1828 [Source:HGNC Symbol;Acc:HGNC:52634]	lncRNA	-0.278694	-0.290557	-1.48844	-0.0118625	-1.20975	-1.19788	0.813076	0.792971	0.190605	0.991982	0.316908	0.292977
ENST00000658819.1	novel transcript	lncRNA	-0.361948	-0.210532	-0.821494	0.151415	-0.459546	-0.610961	0.536108	0.708415	0.190769	0.798273	0.482578	0.335848
ENST00000528872.1	novel transcript	lncRNA	-0.325321	-0.920348	-1.23183	-0.595027	-0.906509	-0.311482	0.727944	0.275281	0.190892	0.506839	0.359559	0.730233
hsa-piR-33182	hsa-piR-33182	piRNA	0.38269	0.384253	0.374011	0.00156282	-0.00867892	-0.0102417	0.177525	0.143174	0.191099	0.995522	0.976984	0.970902
ENST00000662485.1	novel transcript	lncRNA	-1.28142	-1.56722	-1.51057	-0.285803	-0.229154	0.0566484	0.252706	0.133206	0.191903	0.778506	0.839682	0.957261
ENST00000569087.2	novel transcript	lncRNA	-0.0116513	-1.30263	-2.36985	-1.29098	-2.3582	-1.06722	0.995261	0.460838	0.192222	0.492492	0.22149	0.53731
ENST00000427892.1	novel transcript, antisense to LHX8	lncRNA	-0.29569	-0.651801	-1.58504	-0.356111	-1.28935	-0.933238	0.814831	0.572117	0.193275	0.771858	0.317211	0.430079
ENST00000384976.2	microRNA 197 [Source:HGNC Symbol;Acc:HGNC:31569]	miRNA	4.12516	3.32865	2.3447	-0.796511	0	-0.983947	0.0323274	0.0562878	0.193658	0.691598	1	0.602581
Homo_sapiens_tRNA-Ile-TAT-2-1	Homo_sapiens_tRNA-Ile-TAT-2-1 (tRNAscan-SE ID: chr2.trna5) Ile (TAT) 93 bp Sc: 73.2 chr2:42810536-42810628 (+)	tRNA	0	0	-3.15902	0	-2.75639	-2.37438	1	1	0.194123	1	0.280629	0.310649
ENST00000626109.1	long intergenic non-protein coding RNA 538 [Source:HGNC Symbol;Acc:HGNC:43655]	lncRNA	0.65221	-1.08719	-1.65435	-1.7394	-2.30656	-0.567164	0.650633	0.35941	0.194178	0.207622	0.11331	0.638217
ENST00000653239.1	long intergenic non-protein coding RNA 1176 [Source:HGNC Symbol;Acc:HGNC:49548]	lncRNA	-0.503947	-0.704452	-0.794988	-0.200505	-0.291041	-0.0905363	0.377415	0.184886	0.194246	0.717342	0.645189	0.879367
ENST00000609276.2	RNA, U6atac small nuclear 35, pseudogene [Source:HGNC Symbol;Acc:HGNC:46934]	lncRNA	-2.08645	-1.32731	-1.89403	0.759136	0.192415	-0.56672	0.142765	0.340389	0.194683	0.56826	0.890814	0.679061
ENST00000364535.1	NA	misc_RNA	2.72806	2.30199	2.59733	-0.426067	-0.130727	0.29534	0.191253	0.22415	0.194857	0.840357	0.952916	0.884461
ENST00000666760.1	novel transcript, antisense to TMEM71	lncRNA	-0.0759539	-2.16573	-1.87898	-2.08977	-1.80303	0.286744	0.961895	0.103428	0.195004	0.152641	0.251131	0.826416
ENST00000666945.1	ENTPD1 antisense RNA 1 [Source:HGNC Symbol;Acc:HGNC:45203]	lncRNA	-0.498821	-1.17674	-2.64869	-0.67792	-2.14986	-1.47194	0.820083	0.557968	0.196547	0.748524	0.318447	0.454193
ENST00000362177.3	microRNA 378a [Source:HGNC Symbol;Acc:HGNC:31871]	miRNA	3.06977	3.36174	2.37533	0.291976	-0.694434	-0.986409	0.117109	0.0587716	0.19678	0.885992	0.739725	0.607883
ENST00000448671.2	long intergenic non-protein coding RNA 2641 [Source:HGNC Symbol;Acc:HGNC:54125]	lncRNA	-1.18475	0.108427	-2.57486	1.29318	-1.39011	-2.68329	0.568053	0.956158	0.196809	0.523408	0.497427	0.167581
ENST00000558061.1	novel transcript	lncRNA	-2.1607	-1.57261	-3.15997	0.588096	-0.999265	-1.58736	0.39857	0.510077	0.197012	0.811638	0.692611	0.499975
hsa-miR-196b-5p	hsa-miR-196b-5p MIMAT0001080 Homo sapiens miR-196b-5p	mature-miRNA	3.92419	4.11926	2.70339	0.195071	-1.2208	0	0.0783643	0.0418865	0.197064	0.932001	0.603325	1
ENST00000443928.6	novel transcript, antisense to CD48	lncRNA	-2.44525	-1.42405	-1.80121	1.0212	0.644043	-0.377154	0.0656822	0.279121	0.197528	0.405014	0.624025	0.771908
ENST00000452320.3	MAGI2 antisense RNA 3 [Source:HGNC Symbol;Acc:HGNC:40862]	lncRNA	-0.288352	-0.440321	-0.871855	-0.151969	-0.583503	-0.431534	0.654542	0.463903	0.19825	0.811319	0.41069	0.519663
ENST00000664879.1	long intergenic non-protein coding RNA 1877 [Source:HGNC Symbol;Acc:HGNC:52696]	lncRNA	-0.498809	-1.18552	-3.30243	-0.686708	-2.80362	-2.11691	0.855191	0.63617	0.198451	0.79463	0.298565	0.390759
Homo_sapiens_tRNA-Ile-AAT-8-1	Homo_sapiens_tRNA-Ile-AAT-8-1 (tRNAscan-SE ID: chr6.trna59) Ile (AAT) 74 bp Sc: 75.8 chr6:27668583-27668656 (+)	tRNA	0.534649	0.547229	-1.06321	0.0125799	-1.59786	-1.61044	0.540559	0.504781	0.198502	0.989163	0.0863894	0.067909
ENST00000669934.1	long intergenic non-protein coding RNA 621 [Source:HGNC Symbol;Acc:HGNC:44227]	lncRNA	-1.05328	-1.07786	-1.80802	-0.0245733	-0.754741	-0.730167	0.459697	0.41867	0.199284	0.985521	0.597321	0.585032
ENST00000623446.1	novel transcript	lncRNA	-0.65101	-0.608049	-2.50877	0.042961	-1.85776	-1.90072	0.755532	0.751968	0.19933	0.983114	0.366926	0.31438
ENST00000670249.1	STX18 antisense RNA 1 (head to head) [Source:HGNC Symbol;Acc:HGNC:48877]	lncRNA	0.078293	-0.629316	-0.869444	-0.707609	-0.947737	-0.240128	0.906401	0.287873	0.199465	0.277066	0.193975	0.717227
ENST00000620344.1	novel transcript, antisense to HGS	lncRNA	-1.32636	-1.65757	-2.37201	-0.331206	-1.04565	-0.714441	0.490659	0.350683	0.19952	0.855609	0.580346	0.681408
ENST00000650875.1	novel transcript	lncRNA	-0.104776	0.430626	-1.0622	0.535402	-0.957425	-1.49283	0.898326	0.599578	0.199666	0.541519	0.279025	0.0915167
ENST00000574423.2	novel transcript	lncRNA	1.0855	0.377857	1.42166	-0.707647	0.336154	1.0438	0.30372	0.681423	0.199697	0.513137	0.787336	0.357328
ENST00000365281.1	RNY4 pseudogene 28 [Source:HGNC Symbol;Acc:HGNC:42496]	misc_RNA	2.1928	2.99819	2.02856	0.805393	-0.164243	-0.969636	0.182739	0.0502124	0.19977	0.645152	0.927042	0.565933
ENST00000655697.1	MMADHC divergent transcript [Source:HGNC Symbol;Acc:HGNC:41087]	lncRNA	-0.0722345	-1.88904	-1.86282	-1.81681	-1.79058	0.0262246	0.963802	0.16042	0.19994	0.218603	0.255719	0.984228
ENST00000658923.1	novel transcript (FLJ31539)	lncRNA	0.0283627	0.168395	0.998205	0.140032	0.969842	0.82981	0.963889	0.7772	0.200036	0.826451	0.232752	0.292815
ENST00000671154.1	long intergenic non-protein coding RNA 2327 [Source:HGNC Symbol;Acc:HGNC:53247]	lncRNA	0.335315	-0.328601	-2.03094	-0.663916	-2.36625	-1.70234	0.846441	0.834903	0.200199	0.695919	0.165655	0.271966
ENST00000648970.1	X inactive specific transcript [Source:HGNC Symbol;Acc:HGNC:12810]	lncRNA	-0.469633	-1.26757	-1.28587	-0.797935	-0.816234	-0.018299	0.637032	0.153284	0.200254	0.391894	0.434018	0.984488
hsa-piR-8304	hsa-piR-8304	piRNA	-0.736794	-0.508688	-1.7645	0.228106	-1.02771	-1.25581	0.601892	0.704603	0.200375	0.869181	0.469258	0.352229
ENST00000656468.1	novel transcript	lncRNA	-1.3893	-1.13998	-2.28229	0.249316	-0.89299	-1.14231	0.450941	0.511571	0.20043	0.887743	0.622003	0.5024
ENST00000620192.1	novel transcript	lncRNA	0.851364	-1.29568	-2.03819	-2.14704	-2.88956	-0.742517	0.627143	0.389311	0.20044	0.199229	0.0989098	0.621342
hsa-piR-32166	hsa-piR-32166	piRNA	4.47498	4.67005	3.23695	0.195073	-1.23803	0	0.0952132	0.0560045	0.201068	0.942549	0.65684	1
ENST00000652234.1	novel transcript, antisense to POLR3B, RFX4 and RIC8B.	lncRNA	-0.825668	-0.810092	-1.85523	0.0155758	-1.02956	-1.04514	0.582057	0.564922	0.201343	0.991432	0.490626	0.455516
ENST00000605830.6	TMCC1 antisense RNA 1 (head to head) [Source:HGNC Symbol;Acc:HGNC:49060]	lncRNA	-1.24225	-1.08294	-1.61789	0.159309	-0.375641	-0.53495	0.316696	0.359099	0.201385	0.891761	0.765045	0.655182
ENST00000432047.4	novel transcript	lncRNA	-0.188709	-0.970434	-1.88354	-0.781724	-1.69483	-0.913103	0.906563	0.498231	0.201667	0.613782	0.285905	0.517503
ENST00000442956.1	long intergenic non-protein coding RNA 299 [Source:HGNC Symbol;Acc:HGNC:27940]	lncRNA	-0.428836	-0.231101	-0.750811	0.197734	-0.321975	-0.51971	0.43692	0.660606	0.201775	0.71927	0.597353	0.375772
ENST00000665868.1	MIR181A1 host gene [Source:HGNC Symbol;Acc:HGNC:48659]	lncRNA	-2.2276	-2.22114	-2.85839	0.00646093	-0.630789	-0.63725	0.338917	0.304728	0.201932	0.997683	0.783802	0.76496
ENST00000633253.1	novel transcript	lncRNA	-0.286572	-1.46241	-1.14664	-1.17584	-0.860073	0.315762	0.747724	0.056707	0.20237	0.154591	0.365245	0.705368
ENST00000666621.1	novel transcript	lncRNA	-2.19306	-2.88872	-2.85882	-0.695664	-0.665758	0.0299064	0.347731	0.176286	0.202601	0.751933	0.772738	0.988654
ENST00000524619.1	novel transcript	lncRNA	-0.481238	0.0142187	-1.87577	0.495457	-1.39453	-1.88999	0.754128	0.992277	0.202705	0.74745	0.365787	0.199989
ENST00000509932.2	long intergenic non-protein coding RNA 2232 [Source:HGNC Symbol;Acc:HGNC:53103]	lncRNA	0.546942	-1.0544	-1.20278	-1.60134	-1.74973	-0.148381	0.594928	0.207909	0.203144	0.104867	0.105335	0.86906
ENST00000621019.2	FUT8 antisense RNA 1 [Source:HGNC Symbol;Acc:HGNC:44294]	lncRNA	-0.581944	-0.857157	-1.24155	-0.275213	-0.659608	-0.384395	0.543012	0.331998	0.203394	0.76418	0.512375	0.681816
hsa-piR-33034	hsa-piR-33034	piRNA	-0.00627475	-2.6928	-1.87614	-2.68652	-1.86987	0.816657	0.996771	0.0459907	0.203477	0.0640395	0.233185	0.551106
ENST00000641970.1	long intergenic non-protein coding RNA 2228 [Source:HGNC Symbol;Acc:HGNC:53097]	lncRNA	-0.57897	-0.403155	-1.17907	0.175814	-0.600097	-0.775911	0.517827	0.639482	0.203558	0.843273	0.529292	0.399792
ENST00000654979.1	long intergenic non-protein coding RNA 426 [Source:HGNC Symbol;Acc:HGNC:42761]	lncRNA	-0.570461	0.185042	-1.94328	0.755503	-1.37282	-2.12832	0.721437	0.903826	0.203685	0.636651	0.389939	0.163683
hsa-miR-379-5p	hsa-miR-379-5p MIMAT0000733 Homo sapiens miR-379-5p	mature-miRNA	2.87895	2.66033	1.71918	-0.218621	-1.15977	-0.941152	0.049224	0.0426155	0.20411	0.890408	0.474382	0.52641
ENST00000653473.1	long intergenic non-protein coding RNA 2325 [Source:HGNC Symbol;Acc:HGNC:53245]	lncRNA	0	-1.57062	-3.8092	-1.16801	-3.40659	-2.23857	1	0.591065	0.205017	0.704247	0.280308	0.438621
ENST00000652399.1	novel transcript	lncRNA	-2.33405	-1.38513	-2.63543	0.948913	-0.301383	-1.2503	0.273798	0.495473	0.205475	0.642585	0.885548	0.53005
ENST00000637438.1	long intergenic non-protein coding RNA 598 [Source:HGNC Symbol;Acc:HGNC:42770]	lncRNA	-0.0277845	-0.187165	-0.465217	-0.159381	-0.437432	-0.278051	0.93624	0.561987	0.205667	0.644989	0.259691	0.447777
ENST00000596746.1	ZNF528 antisense RNA 1 [Source:HGNC Symbol;Acc:HGNC:51305]	lncRNA	-0.684037	-0.979465	-2.3942	-0.295428	-1.71016	-1.41473	0.735544	0.597495	0.205686	0.880045	0.390745	0.436798
ENST00000614914.1	NA	misc_RNA	-0.498821	-0.718473	-2.6739	-0.219652	-2.17508	-1.95543	0.825122	0.729001	0.205766	0.91984	0.327243	0.336155
ENST00000669763.1	novel transcript	lncRNA	-1.05075	-0.654925	-1.09951	0.395827	-0.0487549	-0.444582	0.185881	0.402537	0.205829	0.608864	0.954852	0.601025
ENST00000658853.1	small nucleolar RNA host gene 14 [Source:HGNC Symbol;Acc:HGNC:37462]	lncRNA	0.42781	-1.44825	-1.89486	-1.87606	-2.32267	-0.446616	0.794817	0.307863	0.205962	0.227499	0.153181	0.749415
ENST00000660403.1	novel transcript	lncRNA	0.180694	-1.96844	-1.54106	-2.14913	-1.72175	0.427383	0.89474	0.0705258	0.206087	0.0859021	0.20761	0.694766
ENST00000657779.1	novel transcript	lncRNA	3.18708	-0.51792	2.54204	-3.705	-0.645042	3.05996	0.127852	0.775904	0.206207	0.068466	0.770042	0.116395
ENST00000565061.3	novel transcript	lncRNA	-1.68473	-1.03377	-2.65349	0.650961	-0.968755	-1.61972	0.442148	0.615254	0.206428	0.757881	0.652877	0.421774
ENST00000614505.1	endogenous retrovirus group MER61 member 1 [Source:HGNC Symbol;Acc:HGNC:27919]	lncRNA	-1.20158	-0.362794	-2.12493	0.838782	-0.92335	-1.76213	0.489949	0.827724	0.2065	0.621091	0.589577	0.281738
ENST00000663798.1	novel transcript	lncRNA	-0.206037	0.0131907	-1.59055	0.219228	-1.38451	-1.60374	0.874965	0.991526	0.20656	0.868188	0.300491	0.207132
ENST00000422679.1	novel transcript	lncRNA	-0.363235	-0.528299	-1.23367	-0.165064	-0.870439	-0.705375	0.708039	0.558446	0.206622	0.862474	0.394972	0.462444
ENST00000548731.1	novel transcript, antisense to MYL6B	lncRNA	-0.00866192	-0.838721	-2.16927	-0.830059	-2.16061	-1.33055	0.996291	0.615796	0.20674	0.645616	0.242442	0.421397
ENST00000665478.1	long intergenic non-protein coding RNA 1122 [Source:HGNC Symbol;Acc:HGNC:49267]	lncRNA	-0.686173	-1.63516	-2.6422	-0.94899	-1.95603	-1.00704	0.758909	0.418085	0.206992	0.656389	0.374748	0.611717
ENST00000553181.6	ODC1 divergent transcript [Source:HGNC Symbol;Acc:HGNC:54070]	lncRNA	-0.502921	0.856047	-1.87644	1.35897	-1.37352	-2.73249	0.745172	0.569948	0.207161	0.387478	0.376807	0.0710458
ENST00000667950.1	A2M antisense RNA 1 [Source:HGNC Symbol;Acc:HGNC:27057]	lncRNA	-2.58788	-2.01873	-2.86174	0.569147	-0.273862	-0.843009	0.26866	0.358984	0.207273	0.799613	0.905602	0.697477
ENST00000564741.1	novel transcript	lncRNA	-0.159062	-0.498355	-0.654691	-0.339293	-0.495629	-0.156336	0.74554	0.2687	0.207684	0.481221	0.364753	0.759959
ENST00000663390.1	novel transcript	lncRNA	0.325367	0.473052	1.09294	0.147685	0.767572	0.619886	0.650677	0.490522	0.208217	0.844493	0.405203	0.489581
ENST00000451424.1	PINK1 antisense RNA [Source:HGNC Symbol;Acc:HGNC:38872]	lncRNA	-1.14579	-0.561789	-1.8662	0.584006	-0.720404	-1.30441	0.450153	0.701604	0.208225	0.693597	0.630776	0.367389
ENST00000618602.1	NA	snRNA	1.06461	1.06629	1.18892	0.00168025	0.124309	0.122629	0.219078	0.187665	0.208229	0.998574	0.906545	0.90363
ENST00000641660.1	novel transcript	lncRNA	0.325648	-0.836975	-2.57268	-1.16262	-2.89833	-1.73571	0.882427	0.674939	0.208327	0.585433	0.183156	0.377957
ENST00000649977.1	novel transcript	lncRNA	-1.11389	-1.25454	-2.34709	-0.140649	-1.2332	-1.09255	0.569579	0.489274	0.208388	0.940274	0.52218	0.539328
ENST00000602048.1	NOP53 antisense RNA 1 [Source:HGNC Symbol;Acc:HGNC:51587]	lncRNA	-0.33984	-1.11478	-2.36947	-0.774939	-2.02963	-1.25469	0.866747	0.542475	0.208477	0.690683	0.309681	0.485727
ENST00000661720.1	ARRDC3 antisense RNA 1 [Source:HGNC Symbol;Acc:HGNC:44145]	lncRNA	-1.28021	-0.392619	-1.36331	0.887589	-0.083103	-0.970693	0.209332	0.704564	0.208609	0.38099	0.937682	0.367883
hsa-miR-1290	hsa-miR-1290 MIMAT0005880 Homo sapiens miR-1290	mature-miRNA	0.551008	-0.257912	1.1284	-0.80892	0.57739	1.38631	0.471308	0.699466	0.208652	0.289409	0.551942	0.121947
ENST00000499227.6	LACTB2 antisense RNA 1 [Source:HGNC Symbol;Acc:HGNC:27841]	lncRNA	-2.65863	-2.30306	-2.31367	0.355568	0.344957	-0.0106108	0.149759	0.187538	0.208872	0.835435	0.84861	0.995039
ENST00000556942.1	novel transcript, antisense to FOXN3	lncRNA	-1.97602	-0.310677	-2.86925	1.66534	-0.89323	-2.55857	0.402214	0.889833	0.209272	0.466172	0.701066	0.246788
ENST00000632995.1	novel transcript	lncRNA	-0.17793	-1.14435	-1.20662	-0.966419	-1.02869	-0.062274	0.855942	0.176878	0.209476	0.296745	0.318659	0.945226
Homo_sapiens_tRNA-Leu-CAA-2-1	Homo_sapiens_tRNA-Leu-CAA-2-1 (tRNAscan-SE ID: chr6.trna148) Leu (CAA) 108 bp Sc: 78.0 chr6:27605638-27605745 (-)	tRNA	-1.07673	-0.756137	-1.67673	0.320597	-0.599992	-0.920589	0.426544	0.561533	0.209845	0.807058	0.656047	0.477195
ENST00000671114.1	novel transcript, antisense to SLC41A2	lncRNA	-1.5351	-1.67025	-3.73071	-0.13515	-2.19561	-2.06046	0.625925	0.563792	0.209978	0.964547	0.481475	0.471391
ENST00000609770.1	novel transcript	lncRNA	0.771921	0.552978	-1.95716	-0.218943	-2.72909	-2.51014	0.653473	0.72444	0.210223	0.89883	0.111773	0.108722
ENST00000649415.1	novel transcript	lncRNA	-0.595198	0.2903	-1.02581	0.885497	-0.43061	-1.31611	0.441326	0.713966	0.210304	0.277186	0.608635	0.125258
Homo_sapiens_tRNA-Gln-CTG-6-1	Homo_sapiens_tRNA-Gln-CTG-6-1 (tRNAscan-SE ID: chr6.trna139) Gln (CTG) 72 bp Sc: 64.7 chr6:27791356-27791427 (-)	tRNA	0.928032	0.878991	-1.23239	-0.0490402	-2.16042	-2.11138	0.432061	0.406656	0.210461	0.96943	0.0761351	0.0549983
ENST00000415386.2	long intergenic non-protein coding RNA 1783 [Source:HGNC Symbol;Acc:HGNC:52573]	lncRNA	-1.03122	-2.1215	-1.69221	-1.09028	-0.660989	0.429288	0.457674	0.0842359	0.210535	0.381169	0.628545	0.721329
ENST00000581890.1	microRNA 5588 [Source:HGNC Symbol;Acc:HGNC:43505]	miRNA	-1.81872	-0.718675	-2.91676	1.10004	-1.09804	-2.19808	0.454042	0.752792	0.21064	0.638995	0.646194	0.326907
ENST00000577346.1	novel transcript	lncRNA	-0.308859	0.0793586	-0.670428	0.388218	-0.361569	-0.749787	0.543614	0.871098	0.210872	0.449842	0.517334	0.165598
ENST00000565815.1	long intergenic non-protein coding RNA 561 [Source:HGNC Symbol;Acc:HGNC:43705]	lncRNA	-0.0788992	0.544394	0.443357	0.623294	0.522256	-0.101038	0.818201	0.0908421	0.211242	0.0661259	0.158516	0.773279
ENST00000654350.1	long intergenic non-protein coding RNA 2052 [Source:HGNC Symbol;Acc:HGNC:27372]	lncRNA	0.856801	1.12602	1.16477	0.269223	0.307973	0.0387502	0.300561	0.157198	0.21139	0.763014	0.761788	0.968789
ENST00000558010.1	novel transcript	lncRNA	-1.00385	-1.18208	-2.90128	-0.178224	-1.89743	-1.7192	0.684554	0.602324	0.211489	0.940399	0.435761	0.440507
ENST00000591702.1	long intergenic non-protein coding RNA 1409 [Source:HGNC Symbol;Acc:HGNC:50701]	lncRNA	0.692525	-1.11137	-2.64222	-1.8039	-3.33475	-1.53085	0.760303	0.589098	0.211548	0.409654	0.136893	0.450013
ENST00000443093.2	novel transcript	lncRNA	0.969106	-0.185899	1.10737	-1.155	0.138265	1.29327	0.224405	0.777497	0.21177	0.149808	0.889856	0.146495
ENST00000505089.6	long intergenic non-protein coding RNA 504 [Source:HGNC Symbol;Acc:HGNC:43555]	lncRNA	0.0824255	-1.14372	-1.66608	-1.22614	-1.7485	-0.52236	0.955463	0.366788	0.211865	0.384335	0.234329	0.678615
ENST00000669318.1	long intergenic non-protein coding RNA 2668 [Source:HGNC Symbol;Acc:HGNC:54154]	lncRNA	-2.47698	-1.92094	-1.78685	0.556034	0.690124	0.13409	0.0696866	0.146946	0.211994	0.649941	0.606639	0.917751
ENST00000355430.4	colorectal cancer associated 1 [Source:HGNC Symbol;Acc:HGNC:33789]	lncRNA	1.07946	-0.619866	-2.16999	-1.69932	-3.24945	-1.55012	0.56831	0.716349	0.212249	0.357023	0.0832681	0.358553
ENST00000393264.2	novel transcript	lncRNA	-1.15342	-1.07782	-1.22204	0.0756003	-0.0686201	-0.14422	0.205432	0.216621	0.213276	0.929507	0.943377	0.876741
ENST00000619056.2	novel transcript, antisense to TLX3	lncRNA	-1.46973	0.0356469	-1.35312	1.50538	0.11661	-1.38877	0.146549	0.973955	0.213699	0.153089	0.911563	0.217745
ENST00000584677.1	novel transcript	lncRNA	-1.39198	-1.43383	-2.37593	-0.0418447	-0.983942	-0.942097	0.483176	0.437827	0.213857	0.982351	0.614501	0.603537
ENST00000661217.1	novel transcript	lncRNA	-1.58371	-1.66811	-3.39453	-0.0843999	-1.81082	-1.72642	0.583689	0.530148	0.213865	0.975862	0.526605	0.510633
ENST00000654464.1	long intergenic non-protein coding RNA 2472 [Source:HGNC Symbol;Acc:HGNC:53411]	lncRNA	-0.154573	-0.0241137	-1.00754	0.130459	-0.852967	-0.983426	0.845556	0.974678	0.214136	0.872365	0.32145	0.235606
ENST00000656298.1	novel transcript	lncRNA	0.111762	1.14333	-1.24483	1.03157	-1.35659	-2.38816	0.91462	0.289635	0.214414	0.375785	0.214824	0.0344451
ENST00000513711.1	novel transcript	lncRNA	1.6978	1.97417	1.308	0.276372	-0.389805	-0.666177	0.0996896	0.044348	0.2146	0.80766	0.744939	0.564405
ENST00000621431.3	novel transcript, antisense to CD48	lncRNA	-0.921202	-0.676629	-1.60622	0.244573	-0.685017	-0.929589	0.480821	0.588194	0.214663	0.847461	0.602557	0.460245
ENST00000627799.2	novel transcript, antisense to CD48	lncRNA	-1.38048	-0.672387	-1.84472	0.708097	-0.464234	-1.17233	0.355174	0.642812	0.214886	0.625419	0.755054	0.417072
ENST00000660444.1	LRRC8C divergent transcript [Source:HGNC Symbol;Acc:HGNC:53731]	lncRNA	0.213269	-0.646838	-1.79215	-0.860107	-2.00542	-1.14531	0.893669	0.646825	0.216162	0.581363	0.20826	0.416507
ENST00000517454.1	novel transcript	lncRNA	-1.45673	-1.73617	-1.18249	-0.279443	0.274243	0.553686	0.0922405	0.0322392	0.216276	0.718161	0.767008	0.526831
ENST00000563495.1	novel transcript, sense intronic to TTC23	lncRNA	0.780297	-0.543669	-1.80148	-1.32397	-2.58177	-1.25781	0.628861	0.703162	0.216389	0.403718	0.109492	0.377507
ENST00000582866.1	novel transcript	lncRNA	-2.43535	-2.71323	-2.58655	-0.277874	-0.151199	0.126675	0.258012	0.173098	0.216435	0.890951	0.943304	0.948531
Homo_sapiens_tRNA-His-GTG-1-1	Homo_sapiens_tRNA-His-GTG-1-1 (tRNAscan-SE ID: chr1.trna26) His (GTG) 72 bp Sc: 60.1 chr1:146038044-146038115 (+) // Homo_sapiens_tRNA-His-GTG-1-2 (tRNAscan-SE ID: chr1.trna32) His (GTG) 72 bp Sc: 60.1 chr1:147073225-147073296 (+) // Homo_sapiens_tRNA-His-GTG-1-3 (tRNAscan-SE ID: chr1.trna37) His (GTG) 72 bp Sc: 60.1 chr1:148281365-148281436 (+) // Homo_sapiens_tRNA-His-GTG-1-4 (tRNAscan-SE ID: c…	tRNA	0.820984	0.456579	1.10509	-0.364405	0.284102	0.648508	0.295294	0.521772	0.21645	0.651695	0.769864	0.47807
ENST00000652200.1	novel transcript, antisense to GCFC2	lncRNA	-0.941312	-0.102687	-2.64417	0.838625	-1.70286	-2.54148	0.676295	0.961109	0.216614	0.702236	0.444362	0.220816
ENST00000534123.5	STRA6 like, pseudogene [Source:HGNC Symbol;Acc:HGNC:53830]	lncRNA	-1.17503	-0.106492	-1.62675	1.06854	-0.45172	-1.52026	0.366744	0.935125	0.216618	0.414124	0.731556	0.250553
ENST00000417609.1	novel transcript	lncRNA	-0.0693801	0.120445	-1.25811	0.189825	-1.18873	-1.37856	0.947182	0.904166	0.216622	0.860454	0.278267	0.18991
ENST00000413763.1	novel transcript	lncRNA	0.0442466	0.965207	1.29627	0.92096	1.25203	0.331066	0.960385	0.293931	0.216886	0.349051	0.257659	0.769429
ENST00000668153.1	novel transcript	lncRNA	1.15883	0.0926047	-1.4136	-1.06622	-2.57243	-1.5062	0.386979	0.93476	0.216982	0.433785	0.061097	0.198519
ENST00000512752.1	novel transcript	lncRNA	0.501297	2.54795	1.27609	2.04665	0.774795	-1.27186	0.583282	0.0143398	0.217048	0.0650157	0.482336	0.293188
ENST00000671513.1	novel transcript	lncRNA	0.516464	0.297392	-2.03812	-0.219073	-2.55458	-2.33551	0.77463	0.856911	0.217598	0.90237	0.153382	0.152792
ENST00000419244.2	novel transcript, sense intronic to SPRED2	lncRNA	0.418026	-0.0156113	-1.14114	-0.433637	-1.55917	-1.12553	0.672328	0.9859	0.2176	0.666896	0.135582	0.23412
ENST00000655908.1	long intergenic non-protein coding RNA 2223 [Source:HGNC Symbol;Acc:HGNC:53092]	lncRNA	1.85348	0.54374	1.37432	-1.30974	-0.479157	0.830581	0.112109	0.564345	0.217698	0.275503	0.720666	0.470502
ENST00000612522.1	novel transcript, antisense to SLC1A5	lncRNA	0.217945	0.364993	-1.44302	0.147048	-1.66096	-1.80801	0.862061	0.758257	0.218023	0.910105	0.197634	0.139242
ENST00000574245.1	novel transcript	lncRNA	3.52959	1.89475	1.40774	-1.63484	-2.12185	-0.48701	0.005244	0.0686129	0.218198	0.207344	0.124256	0.679504
ENST00000439898.1	novel transcript	lncRNA	3.04882	2.83327	1.87011	-0.215542	-1.17871	-0.963165	0.0620608	0.0541494	0.218445	0.901323	0.507704	0.554906
ENST00000664779.1	long intergenic non-protein coding RNA 1572 [Source:HGNC Symbol;Acc:HGNC:51385]	lncRNA	-0.0452168	0.619221	-1.45271	0.664438	-1.4075	-2.07193	0.97078	0.609981	0.218453	0.609565	0.267698	0.0973916
ENST00000669970.1	novel transcript	lncRNA	0.566268	-1.33964	-2.53256	-1.9059	-3.09883	-1.19293	0.797627	0.50205	0.218485	0.368592	0.154907	0.543313
ENST00000632299.1	novel transcript	lncRNA	-0.327314	-0.0415228	-1.09146	0.285791	-0.764145	-1.04994	0.705006	0.960329	0.218575	0.744849	0.410296	0.243563
ENST00000515769.1	long intergenic non-protein coding RNA 1091 [Source:HGNC Symbol;Acc:HGNC:27721]	lncRNA	-1.68799	-1.52672	-1.81745	0.161269	-0.129459	-0.290727	0.25248	0.27556	0.218737	0.906256	0.928789	0.832221
ENST00000666669.1	novel transcript	lncRNA	-0.655093	-0.230054	-2.57949	0.42504	-1.92439	-2.34943	0.769821	0.911288	0.218999	0.845208	0.383668	0.247711
ENST00000626945.2	JAKMIP2 antisense RNA 1 [Source:HGNC Symbol;Acc:HGNC:27203]	lncRNA	0.0976822	0.853619	1.23126	0.755937	1.13358	0.377642	0.908145	0.316607	0.219109	0.407972	0.282358	0.72141
ENST00000670319.1	long intergenic non-protein coding RNA 2649 [Source:HGNC Symbol;Acc:HGNC:54134]	lncRNA	0.185894	-0.341543	-1.54676	-0.527438	-1.73265	-1.20522	0.89467	0.785312	0.219301	0.706516	0.217679	0.337074
ENST00000662319.1	CCDC144NL antisense RNA 1 [Source:HGNC Symbol;Acc:HGNC:51340]	lncRNA	0.565818	0.117184	-1.05827	-0.448633	-1.62409	-1.17546	0.544183	0.887419	0.219598	0.641476	0.10198	0.189087
ENST00000507702.2	NOP14 antisense RNA 1 [Source:HGNC Symbol;Acc:HGNC:20205]	lncRNA	-0.56532	-0.333653	-1.11929	0.231667	-0.553967	-0.785634	0.519019	0.692521	0.220445	0.790787	0.555964	0.388051
ENST00000638676.1	microRNA 492 [Source:HGNC Symbol;Acc:HGNC:32081]	miRNA	-0.669518	-0.498577	-0.905181	0.170941	-0.235663	-0.406603	0.325666	0.446051	0.220796	0.799073	0.75481	0.577748
ENST00000645684.1	novel transcript	lncRNA	-2.27081	-0.249588	-1.99012	2.02122	0.280688	-1.74053	0.155879	0.877104	0.22088	0.19615	0.85862	0.273575
ENST00000564513.2	novel transcript	lncRNA	-1.85786	-1.37858	-2.32589	0.479275	-0.468036	-0.947311	0.343422	0.457224	0.221028	0.79867	0.807861	0.601891
ENST00000473713.6	long intergenic non-protein coding RNA 870 [Source:HGNC Symbol;Acc:HGNC:27319]	lncRNA	-0.150099	-2.16208	-1.43605	-2.01198	-1.28595	0.726033	0.903092	0.0341187	0.221194	0.0724297	0.307955	0.491251
ENST00000570663.1	novel transcript, antisense to ERCC4	lncRNA	-0.561255	-0.224759	-3.04391	0.336496	-2.48266	-2.81915	0.832491	0.926651	0.221363	0.896089	0.343643	0.241443
ENST00000400362.3	long intergenic non-protein coding RNA 205 [Source:HGNC Symbol;Acc:HGNC:16420]	lncRNA	-0.901837	-0.54886	-1.26431	0.352977	-0.362475	-0.715453	0.361574	0.568371	0.221441	0.715367	0.7273	0.480653
ENST00000641955.1	OVCH1 antisense RNA 1 [Source:HGNC Symbol;Acc:HGNC:44484]	lncRNA	-0.984286	-0.0527337	-2.12194	0.931553	-1.13766	-2.06921	0.583799	0.975571	0.221927	0.598965	0.52417	0.226561
ENST00000634846.1	novel transcript	lncRNA	1.18595	1.14408	-1.35051	-0.0418711	-2.53646	-2.49459	0.363783	0.330165	0.222773	0.97612	0.058916	0.0402056
ENST00000662998.1	novel transcript	lncRNA	-1.79278	0.293253	-2.05663	2.08603	-0.263853	-2.34988	0.289533	0.861488	0.222801	0.211828	0.874984	0.158146
ENST00000531609.1	long intergenic non-protein coding RNA 2324 [Source:HGNC Symbol;Acc:HGNC:53244]	lncRNA	-0.498811	-1.09128	-3.09462	-0.592473	-2.59581	-2.00334	0.853537	0.659686	0.223059	0.820337	0.330459	0.411694
ENST00000593427.1	novel transcript	lncRNA	0.00689411	-0.180161	-1.78607	-0.187055	-1.79297	-1.60591	0.996507	0.900948	0.223324	0.904909	0.257545	0.270439
ENST00000664631.1	novel transcript, antisense to CBLN1	lncRNA	1.38039	0.438458	0.934223	-0.94193	-0.446165	0.495765	0.0535176	0.469506	0.223383	0.20012	0.609208	0.528293
ENST00000671597.1	long intergenic non-protein coding RNA 1936 [Source:HGNC Symbol;Acc:HGNC:52759]	lncRNA	1.01034	0.628717	1.12666	-0.381624	0.116318	0.497942	0.22817	0.406058	0.223491	0.663177	0.909698	0.603956
ENST00000657889.1	novel transcript	lncRNA	-1.41337	-1.20109	-2.14909	0.212282	-0.735721	-0.948003	0.438831	0.484681	0.223743	0.903349	0.6819	0.573973
ENST00000637901.1	novel transcript, antisense to SOX4	lncRNA	-0.835796	0.4052	-0.86861	1.241	-0.0328148	-1.27381	0.192775	0.560467	0.223986	0.0769346	0.963636	0.0974458
ENST00000421315.2	novel transcript, antisense to KHDC1	lncRNA	-0.0522657	0.171739	-1.32716	0.224004	-1.2749	-1.4989	0.963287	0.874462	0.224047	0.848722	0.279369	0.185437
ENST00000442133.9	PPP3CB antisense RNA 1 (head to head) [Source:HGNC Symbol;Acc:HGNC:50750]	lncRNA	2.44375	0.698926	1.4756	-1.74483	-0.968157	0.776671	0.0664528	0.507773	0.224393	0.200037	0.515404	0.533559
ENST00000500093.2	novel transcript, antisense to IL6ST	lncRNA	-0.807801	-0.23334	-1.13018	0.574461	-0.322381	-0.896841	0.357219	0.789233	0.224421	0.515832	0.731841	0.338292
Homo_sapiens_tRNA-Met-CAT-3-1	Homo_sapiens_tRNA-Met-CAT-3-1 (tRNAscan-SE ID: chr6.trna77) Met (CAT) 73 bp Sc: 77.4 chr6:28944575-28944647 (+) // Homo_sapiens_tRNA-Met-CAT-3-2 (tRNAscan-SE ID: chr6.trna104) Met (CAT) 73 bp Sc: 77.4 chr6:28953265-28953337 (-)	tRNA	-0.498829	-1.47855	-1.6247	-0.979722	-1.12587	-0.146153	0.727148	0.250657	0.225329	0.470426	0.4238	0.907846
ENST00000567246.1	Prader-Willi region non-protein coding RNA 2 [Source:HGNC Symbol;Acc:HGNC:33236]	lncRNA	-2.0563	-1.40844	-2.14406	0.647862	-0.0877608	-0.735623	0.245919	0.405447	0.225333	0.698396	0.959963	0.659176
ENST00000653524.1	long intergenic non-protein coding RNA 1539 [Source:HGNC Symbol;Acc:HGNC:51307]	lncRNA	0.326657	-0.350405	-2.3953	-0.677061	-2.72195	-2.04489	0.878175	0.857165	0.225869	0.744703	0.196672	0.287324
ENST00000635424.1	NA	misc_RNA	3.82408	2.57563	2.60078	-1.24845	-1.2233	0.0251438	0.0941815	0.209032	0.22627	0.589308	0.61039	0.990793
ENST00000518014.1	cardiac mesoderm enhancer-associated non-coding RNA [Source:HGNC Symbol;Acc:HGNC:42872]	lncRNA	-0.808307	0.213957	-1.94954	1.02226	-1.14123	-2.16349	0.631468	0.89415	0.226332	0.53894	0.493601	0.173346
ENST00000459421.1	microRNA 2110 [Source:HGNC Symbol;Acc:HGNC:37071]	miRNA	3.08091	3.86321	2.85115	0.782291	-0.229763	-1.01205	0.211637	0.0895223	0.226367	0.754587	0.928953	0.672535
ENST00000593709.5	INTS6 antisense RNA 1 [Source:HGNC Symbol;Acc:HGNC:42691]	lncRNA	-0.616295	0.119351	-1.34646	0.735646	-0.730165	-1.46581	0.576132	0.913762	0.226503	0.517111	0.524211	0.200945
Homo_sapiens_tRNA-Tyr-GTA-5-1	Homo_sapiens_tRNA-Tyr-GTA-5-1 (tRNAscan-SE ID: chr8.trna3) Tyr (GTA) 93 bp Sc: 75.3 chr8:66113367-66113459 (+)	tRNA	-1.00982	-0.860111	-1.36594	0.14971	-0.356123	-0.505833	0.353928	0.408231	0.226674	0.885792	0.753059	0.640938
ENST00000405369.3	long intergenic non-protein coding RNA 1644 [Source:HGNC Symbol;Acc:HGNC:52431]	lncRNA	-0.549893	-1.94943	-1.92691	-1.39953	-1.37701	0.022518	0.74515	0.189224	0.22678	0.373024	0.410963	0.98774
ENST00000630447.1	long intergenic non-protein coding RNA 2204 [Source:HGNC Symbol;Acc:HGNC:53070]	lncRNA	0.329	1.17072	0.977682	0.841722	0.648683	-0.193039	0.618097	0.0883572	0.226821	0.259407	0.450639	0.826537
ENST00000364662.1	RNA, 5S ribosomal pseudogene 194 [Source:HGNC Symbol;Acc:HGNC:43094]	rRNA	3.95177	-0.922755	2.04313	-4.87453	-1.90864	2.96589	0.0318508	0.536996	0.226847	0.00655126	0.329962	0.0701598
ENST00000593960.5	A1BG antisense RNA 1 [Source:HGNC Symbol;Acc:HGNC:37133]	lncRNA	0.7137	-1.07071	-1.42098	-1.78441	-2.13468	-0.350273	0.595333	0.321772	0.226851	0.166298	0.119169	0.752977
ENST00000626826.1	HELLP associated long non-coding RNA [Source:HGNC Symbol;Acc:HGNC:43984]	lncRNA	-0.222215	-0.131093	-0.288494	0.0911223	-0.0662793	-0.157402	0.344008	0.548097	0.227139	0.691759	0.790496	0.501086
ENST00000669908.1	cancer/testis associated transcript 66 [Source:HGNC Symbol;Acc:HGNC:54198]	lncRNA	-0.65279	-0.223046	-2.5392	0.429744	-1.88641	-2.31615	0.770947	0.914112	0.227141	0.843758	0.394	0.255386
ENST00000667900.1	novel transcript	lncRNA	1.75235	-0.629348	-1.30169	-2.3817	-3.05404	-0.672344	0.174812	0.529235	0.227144	0.0604362	0.0217053	0.522027
ENST00000509057.1	novel transcript	lncRNA	-0.316462	-0.39484	-0.525244	-0.0783782	-0.208782	-0.130404	0.439314	0.301298	0.227466	0.845453	0.644845	0.760889
ENST00000638232.1	FTX transcript, XIST regulator [Source:HGNC Symbol;Acc:HGNC:37190]	lncRNA	-0.98834	-2.27269	-1.62132	-1.28435	-0.632977	0.651371	0.469189	0.059413	0.227752	0.294961	0.642319	0.588061
ENST00000477153.1	novel transcript	lncRNA	-0.472795	-1.44143	-1.69754	-0.968636	-1.22475	-0.25611	0.751095	0.2741	0.227954	0.488819	0.40935	0.845128
ENST00000637743.1	microRNA 374c [Source:HGNC Symbol;Acc:HGNC:38907]	miRNA	3.78341	3.18715	2.18197	-0.596258	-1.60144	-1.00518	0.0521582	0.0696731	0.228198	0.768403	0.439527	0.595385
ENST00000362698.1	RNA, U5A small nuclear 1 [Source:HGNC Symbol;Acc:HGNC:10211]	snRNA	3.15544	1.22769	1.44149	-1.92775	0	0.213799	0.0154162	0.264227	0.228221	0.16609	1	0.868677
ENST00000632982.1	novel transcript, sense intronic to ADARB2	lncRNA	-0.871063	-1.27647	-1.90136	-0.405405	-1.03029	-0.624887	0.592876	0.393508	0.228574	0.792942	0.526102	0.675262
ENST00000653685.1	TMSB15B antisense RNA 1 [Source:HGNC Symbol;Acc:HGNC:53858]	lncRNA	-0.54257	0.659735	-2.45172	1.20231	-1.90915	-3.11146	0.80132	0.742899	0.228637	0.569518	0.371862	0.118245
ENST00000668045.1	long intergenic non-protein coding RNA 1137 [Source:HGNC Symbol;Acc:HGNC:49453]	lncRNA	1.8824	-0.547804	-1.57991	-2.43021	-3.46231	-1.0321	0.205902	0.662425	0.228709	0.0962922	0.0219518	0.420762
ENST00000583223.1	novel transcript	lncRNA	0.710857	0.328849	-2.96116	0	-3.67202	-3.29001	0.787126	0.891733	0.228726	1	0.158109	0.167297
ENST00000566529.1	novel transcript	lncRNA	-0.461657	0.134456	-2.26214	0.596113	-1.80048	-2.39659	0.815985	0.942532	0.229245	0.760986	0.362019	0.196625
Homo_sapiens_tRNA-Trp-CCA-3-1	Homo_sapiens_tRNA-Trp-CCA-3-1 (tRNAscan-SE ID: chr6.trna183) Trp (CCA) 72 bp Sc: 73.3 chr6:26319102-26319173 (-) // Homo_sapiens_tRNA-Trp-CCA-3-2 (tRNAscan-SE ID: chr6.trna181) Trp (CCA) 72 bp Sc: 73.3 chr6:26331444-26331515 (-) // Homo_sapiens_tRNA-Trp-CCA-3-3 (tRNAscan-SE ID: chr17.trna5) Trp (CCA) 72 bp Sc: 73.3 chr17:8186358-8186429 (+)	tRNA	0.787344	-0.280752	-1.84078	-1.0681	-2.62813	-1.56003	0.640841	0.852863	0.229456	0.52261	0.119255	0.302487
ENST00000523087.1	HDAC2 and HS3ST5 antisense RNA 2 [Source:HGNC Symbol;Acc:HGNC:43590]	lncRNA	0.335656	-0.629025	-1.12685	-0.964681	-1.4625	-0.497823	0.737788	0.460409	0.229573	0.326508	0.167027	0.587259
ENST00000655217.1	long intergenic non-protein coding RNA 2607 [Source:HGNC Symbol;Acc:HGNC:54049]	lncRNA	-0.352106	-1.21301	-1.80502	-0.8609	-1.45292	-0.592019	0.825335	0.3942	0.229632	0.570748	0.361634	0.67685
ENST00000629218.2	testis expressed 41 [Source:HGNC Symbol;Acc:HGNC:48667]	lncRNA	-0.582829	0.044017	-1.94673	0.626846	-1.3639	-1.99075	0.731564	0.978237	0.229878	0.710142	0.42076	0.215812
ENST00000608805.1	novel transcript	lncRNA	-1.43391	-1.58175	-1.48104	-0.147848	-0.0471321	0.100715	0.225089	0.154393	0.229917	0.891563	0.968932	0.929634
ENST00000672972.1	novel transcript	lncRNA	1.25027	0.711926	-1.1216	-0.538348	-2.37188	-1.83353	0.259707	0.460515	0.229939	0.649831	0.0410904	0.073343
ENST00000569593.1	novel transcript	lncRNA	0.171396	1.109	0.958697	0.937602	0.787301	-0.150301	0.795524	0.10152	0.230003	0.195266	0.347841	0.859841
ENST00000623971.3	chromosome 7 open reading frame 69 [Source:HGNC Symbol;Acc:HGNC:21911]	lncRNA	-1.22532	-1.58579	-1.07693	-0.360468	0.148392	0.508859	0.130459	0.0354531	0.230214	0.622584	0.866013	0.53883
ENST00000642188.1	long intergenic non-protein coding RNA 971 [Source:HGNC Symbol;Acc:HGNC:48737]	lncRNA	-0.500798	-0.996912	-1.72248	-0.496114	-1.22169	-0.725573	0.735698	0.460878	0.230232	0.726553	0.414968	0.59596
ENST00000555332.6	long intergenic non-protein coding RNA 1197 [Source:HGNC Symbol;Acc:HGNC:49597]	lncRNA	-1.46537	-2.076	-1.91491	-0.610631	-0.449536	0.161095	0.369714	0.164364	0.230254	0.684324	0.77935	0.912204
ENST00000529219.1	long intergenic non-protein coding RNA 2750 [Source:HGNC Symbol;Acc:HGNC:54269]	lncRNA	0.953927	-0.1326	0.997925	-1.08653	0.0439987	1.13053	0.196423	0.828773	0.230302	0.144666	0.962398	0.17712
Homo_sapiens_tRNA-Ala-AGC-6-1	Homo_sapiens_tRNA-Ala-AGC-6-1 (tRNAscan-SE ID: chr6.trna113) Ala (AGC) 72 bp Sc: 74.1 chr6:28812072-28812143 (-)	tRNA	0.79621	0.545678	0.828337	-0.250532	0.0321267	0.282659	0.186331	0.323205	0.230506	0.689389	0.965909	0.69143
ENST00000630360.1	PAX6 upstream antisense RNA [Source:HGNC Symbol;Acc:HGNC:49670]	lncRNA	0.382893	-0.522358	-0.994288	-0.905251	-1.37718	-0.47193	0.657908	0.48181	0.23058	0.28908	0.138782	0.564026
ENST00000652679.1	novel transcript	lncRNA	-0.991883	-0.767324	-1.91051	0.224559	-0.918627	-1.14319	0.547441	0.622373	0.230902	0.888164	0.573658	0.458171
ENST00000606802.1	novel transcript, antisense to CASZ1	lncRNA	-0.0619589	-0.0388812	-0.809742	0.0230776	-0.747783	-0.770861	0.924102	0.949691	0.23104	0.972287	0.299111	0.26357
ENST00000479588.1	PTPRG antisense RNA 1 [Source:HGNC Symbol;Acc:HGNC:44638]	lncRNA	-1.67042	-2.68823	-2.08644	-1.01781	-0.416028	0.601781	0.353578	0.0974893	0.231124	0.537087	0.813903	0.704219
ENST00000653406.1	Pvt1 oncogene [Source:HGNC Symbol;Acc:HGNC:9709]	lncRNA	-0.369479	-0.334184	-0.776925	0.0352947	-0.407446	-0.442741	0.545479	0.562548	0.231151	0.953562	0.545937	0.491814
ENST00000455531.1	maternally expressed 3 [Source:HGNC Symbol;Acc:HGNC:14575]	lncRNA	-0.157063	-0.136959	-1.88684	0.0201044	-1.72977	-1.74988	0.926749	0.930383	0.231174	0.990483	0.306946	0.259232
ENST00000659515.1	C8orf34 antisense RNA 1 [Source:HGNC Symbol;Acc:HGNC:27840]	lncRNA	-0.240203	-0.276903	-0.286732	-0.0366996	-0.0465286	-0.00982897	0.309875	0.206156	0.231314	0.873556	0.852456	0.966451
ENST00000570786.1	TAPT1 antisense RNA 1 (head to head) [Source:HGNC Symbol;Acc:HGNC:26832]	lncRNA	-0.382956	0.296775	-1.72048	0.679731	-1.33753	-2.01726	0.800401	0.837396	0.231396	0.656067	0.378335	0.16411
ENST00000418591.1	novel transcript	lncRNA	0.479102	0.67417	-2.50064	0.195068	-2.97974	-3.17481	0.831566	0.743963	0.231633	0.929633	0.182204	0.120286
ENST00000598917.6	novel transcript, antisense to CD48	lncRNA	-0.901085	-1.0706	-1.70392	-0.169517	-0.802832	-0.633315	0.535107	0.427548	0.231723	0.902483	0.581654	0.639978
ENST00000657737.1	long intergenic non-protein coding RNA 2241 [Source:HGNC Symbol;Acc:HGNC:53126]	lncRNA	-0.498822	-0.718271	-2.33589	-0.21945	-1.83707	-1.61762	0.811075	0.707881	0.231882	0.913384	0.370808	0.389481
ENST00000617667.1	novel transcript, sense intronic to PKP2	lncRNA	-0.471809	0.370152	-1.59133	0.841961	-1.11952	-1.96148	0.730084	0.783026	0.232116	0.548716	0.421289	0.151976
ENST00000475566.3	RNA, 7SL, cytoplasmic 448, pseudogene [Source:HGNC Symbol;Acc:HGNC:46464]	misc_RNA	0.324264	-0.324775	0.925809	-0.649038	0.601546	1.25058	0.611672	0.569418	0.232217	0.305503	0.464337	0.104607
ENST00000653119.1	THSD4 antisense RNA 1 [Source:HGNC Symbol;Acc:HGNC:51420]	lncRNA	-0.00765442	-0.687818	-2.54508	-0.680163	-2.53742	-1.85726	0.997328	0.742217	0.23286	0.759002	0.260871	0.367277
ENST00000561816.1	long intergenic non-protein coding RNA 1616 [Source:HGNC Symbol;Acc:HGNC:51900]	lncRNA	0.786806	-0.506869	-1.55877	-1.29367	-2.34557	-1.0519	0.592954	0.684862	0.232938	0.371277	0.117184	0.410689
ENST00000512241.1	long intergenic non-protein coding RNA 2504 [Source:HGNC Symbol;Acc:HGNC:53493]	lncRNA	-0.643747	-0.609661	-2.15244	0.0340862	-1.5087	-1.54278	0.738955	0.731616	0.233175	0.985509	0.427928	0.377007
hsa-piR-23127	hsa-piR-23127	piRNA	1.97024	1.4094	0.990344	-0.56084	-0.979896	-0.419057	0.0173267	0.0534425	0.233266	0.522888	0.309139	0.634145
ENST00000514599.5	RDH10 antisense RNA 1 [Source:HGNC Symbol;Acc:HGNC:51658]	lncRNA	-0.839491	-0.0391718	-1.18893	0.800319	-0.349441	-1.14976	0.376259	0.967685	0.233273	0.411814	0.728181	0.260853
ENST00000607611.1	novel transcript, sense intronic to POU2F1	lncRNA	-0.661036	-0.264957	-1.78006	0.396079	-1.11902	-1.5151	0.670207	0.857827	0.233304	0.796712	0.470737	0.305385
ENST00000652517.1	novel transcript, antisense to ZNF98	lncRNA	-1.15337	-1.35755	-2.90548	-0.204182	-1.75211	-1.54793	0.65538	0.567604	0.233318	0.934645	0.491989	0.507838
ENST00000500682.1	novel transcript, antisense to KLRK1	lncRNA	-1.05517	-1.75388	-3.04489	-0.698711	-1.98972	-1.29101	0.697211	0.478665	0.233514	0.788253	0.457474	0.596487
ENST00000516659.1	RNA, U2 small nuclear 57, pseudogene [Source:HGNC Symbol;Acc:HGNC:48550]	snRNA	-0.622868	-0.24442	-1.57046	0.378448	-0.947597	-1.32605	0.660804	0.852413	0.233834	0.785832	0.497814	0.304099
ENST00000602418.5	novel transcript, antisense OGFRL1	lncRNA	-0.828231	-1.08951	-1.77655	-0.261279	-0.948323	-0.687044	0.592595	0.446618	0.23411	0.859708	0.537491	0.628707
ENST00000668834.1	novel transcript	lncRNA	-1.10081	-0.7187	-2.81432	0.382112	-1.71351	-2.09562	0.661073	0.756145	0.23422	0.874899	0.488952	0.357348
ENST00000649460.1	novel transcript	lncRNA	-0.15875	-0.318534	-1.4224	-0.159784	-1.26365	-1.10387	0.89929	0.784018	0.234231	0.898408	0.324577	0.354719
ENST00000475939.5	ZBTB20 antisense RNA 1 [Source:HGNC Symbol;Acc:HGNC:40640]	lncRNA	0.102545	0.40518	-1.09059	0.302635	-1.19314	-1.49577	0.913029	0.656614	0.234231	0.761126	0.233057	0.124887
Homo_sapiens_tRNA-Gly-TCC-4-1	Homo_sapiens_tRNA-Gly-TCC-4-1 (tRNAscan-SE ID: chr1.trna93) Gly (TCC) 72 bp Sc: 56.0 chr1:161440171-161440242 (-)	tRNA	0.00434698	-0.913153	1.23583	-0.9175	1.23149	2.14899	0.99606	0.238621	0.234939	0.278696	0.26085	0.0338061
ENST00000608502.2	novel transcript	lncRNA	-0.34403	-0.567875	-1.26035	-0.223845	-0.916324	-0.692479	0.747263	0.564568	0.23505	0.830393	0.411875	0.504983
ENST00000400385.2	apoptosis associated transcript in bladder cancer [Source:HGNC Symbol;Acc:HGNC:51526]	lncRNA	-1.31162	-1.31948	-1.30766	-0.00786216	0.00396588	0.011828	0.205634	0.178863	0.235232	0.993487	0.997084	0.990866
ENST00000571148.1	novel transcript	lncRNA	0.410804	0.641827	-1.23495	0.231023	-1.64575	-1.87678	0.713771	0.549108	0.23529	0.84683	0.159	0.0943684
ENST00000590368.5	novel transcript, antisense to KIF27	lncRNA	-1.50755	-2.21234	-2.66583	-0.704784	-1.15828	-0.453497	0.522795	0.304374	0.235474	0.752423	0.618219	0.830268
ENST00000662026.1	novel transcript	lncRNA	-1.63241	-1.56104	-1.48308	0.0713711	0.149328	0.0779567	0.172637	0.171077	0.235537	0.947759	0.901273	0.94584
ENST00000503268.2	novel transcript	lncRNA	-2.18905	-2.33764	-3.41263	-0.148588	-1.22358	-1.07499	0.467175	0.400218	0.235626	0.95895	0.681559	0.69561
ENST00000671173.1	novel transcript	lncRNA	-0.225702	-0.635303	-0.995415	-0.409601	-0.769714	-0.360112	0.783301	0.395188	0.235915	0.61038	0.38746	0.661868
ENST00000605886.1	novel transcript, antisense to BCAN	lncRNA	0.147538	-0.0187112	-0.890889	-0.166249	-1.03843	-0.872178	0.844115	0.97858	0.23594	0.829351	0.20603	0.25898
ENST00000657862.1	novel transcript	lncRNA	-0.498822	-0.718298	-2.33943	-0.219477	-1.84061	-1.62114	0.81289	0.710601	0.235945	0.914218	0.374748	0.393301
ENST00000664739.1	novel transcript, antisense to MLN	lncRNA	-0.859021	-1.30144	-0.812604	-0.44242	0.0464172	0.488837	0.160738	0.0210338	0.236026	0.437743	0.946425	0.450781
hsa-miR-532-3p	hsa-miR-532-3p MIMAT0004780 Homo sapiens miR-532-3p	mature-miRNA	1.92461	2.31205	1.73986	0.387445	-0.184752	-0.572197	0.207945	0.102288	0.236221	0.812439	0.912415	0.716773
ENST00000663907.1	novel transcript	lncRNA	-0.477927	-0.292549	-1.49687	0.185378	-1.01894	-1.20432	0.710693	0.810745	0.236237	0.884856	0.440275	0.337339
ENST00000667476.1	long intergenic non-protein coding RNA 2200 [Source:HGNC Symbol;Acc:HGNC:53066]	lncRNA	-0.174725	0.258767	-2.58356	0.433492	-2.40883	-2.84232	0.940391	0.904272	0.236256	0.849713	0.298242	0.181848
ENST00000646698.1	SOX2 overlapping transcript [Source:HGNC Symbol;Acc:HGNC:20209]	lncRNA	-0.586407	-0.609283	-2.15423	-0.0228758	-1.56783	-1.54495	0.76348	0.733602	0.236275	0.99036	0.414271	0.379867
ENST00000567819.1	CAPN10 divergent transcript [Source:HGNC Symbol;Acc:HGNC:48839]	lncRNA	0.787045	0.420456	-1.2713	-0.366589	-2.05835	-1.69176	0.517409	0.699347	0.236719	0.773066	0.102088	0.136707
ENST00000657349.1	novel transcript	lncRNA	-1.51293	-1.15215	-1.29556	0.360788	0.217377	-0.14341	0.136339	0.246194	0.236815	0.701824	0.835827	0.888999
ENST00000652566.1	novel transcript	lncRNA	0.68515	-0.0362149	0.972664	-0.721365	0.287514	1.00888	0.329217	0.952909	0.236902	0.310748	0.748877	0.224409
ENST00000642024.1	long intergenic non-protein coding RNA 2211 [Source:HGNC Symbol;Acc:HGNC:53078]	lncRNA	-0.037344	0.301272	-2.395	0.338616	-2.35765	-2.69627	0.986322	0.880385	0.237459	0.874254	0.275786	0.174515
ENST00000444037.1	novel transcript	lncRNA	-0.869905	-0.377481	-2.27149	0.492425	-1.40158	-1.89401	0.667169	0.84198	0.237479	0.802514	0.482832	0.310116
ENST00000612397.1	NA	misc_RNA	0.769442	-0.56027	-1.65073	-1.32971	-2.42017	-1.09046	0.622275	0.675261	0.237509	0.384593	0.126104	0.422994
ENST00000660554.1	tumor suppressor candidate 7 [Source:HGNC Symbol;Acc:HGNC:27701]	lncRNA	0.558863	0.23065	-1.43532	-0.328213	-1.99418	-1.66597	0.676452	0.849145	0.237757	0.810773	0.146555	0.182772
ENST00000633738.1	chromosome 8 open reading frame 31 [Source:HGNC Symbol;Acc:HGNC:26731]	lncRNA	-2.06919	-2.46519	-2.88902	-0.396002	-0.819827	-0.423825	0.418766	0.294898	0.237888	0.871101	0.746051	0.855263
ENST00000413347.2	SNAP47 antisense RNA 1 [Source:HGNC Symbol;Acc:HGNC:41501]	lncRNA	0.0782728	-1.08975	-3.53735	-1.16802	-3.61562	-2.4476	0.980377	0.709021	0.23791	0.703957	0.250602	0.395694
ENST00000457843.1	NALCN antisense RNA 1 [Source:HGNC Symbol;Acc:HGNC:42743]	lncRNA	0.691533	-0.33994	-2.18982	-1.03147	-2.88136	-1.84988	0.731134	0.851988	0.237991	0.601433	0.150889	0.308016
ENST00000330539.1	novel transcript, antisense to ERLIN2	lncRNA	-1.31896	-1.23034	-2.12577	0.0886247	-0.806807	-0.895432	0.475883	0.477102	0.238341	0.959909	0.660012	0.601258
ENST00000662001.1	novel transcript	lncRNA	-2.39819	-2.07401	-2.64786	0.324184	-0.249665	-0.57385	0.2988	0.337165	0.238818	0.882145	0.912525	0.786929
ENST00000650868.1	novel transcript	lncRNA	-0.719625	-0.299507	-2.21612	0.420118	-1.49649	-1.91661	0.720185	0.871709	0.238886	0.829763	0.449671	0.293053
ENST00000431422.2	long intergenic non-protein coding RNA 1010 [Source:HGNC Symbol;Acc:HGNC:48978]	lncRNA	-0.400143	-0.556393	-0.282036	-0.15625	0.118108	0.274358	0.10195	0.0135195	0.239049	0.509505	0.637279	0.236154
ENST00000422842.1	novel transcript, antisense to PCDH15	lncRNA	-0.979696	-2.61144	-2.88907	-1.63174	-1.90937	-0.27763	0.706811	0.267404	0.239257	0.510933	0.458823	0.904935
ENST00000578774.1	novel transcript, antisense to GJD3	lncRNA	-0.0971283	-0.688788	-3.21622	-0.59166	-3.11909	-2.52743	0.973445	0.796834	0.240101	0.834159	0.279636	0.338315
ENST00000433310.6	novel transcript	lncRNA	-0.239727	-1.55199	-1.2392	-1.31226	-0.999473	0.31279	0.824882	0.0911195	0.240123	0.189789	0.375264	0.747077
ENST00000630881.1	novel transcript, antisense to ZNF780A	lncRNA	0	-1.19437	-3.61957	-0.791761	-3.21697	-2.42521	1	0.690304	0.240151	0.801845	0.319983	0.413715
ENST00000523502.1	novel transcript	lncRNA	-2.44165	-2.0904	-2.34317	0.351247	0.0984786	-0.252768	0.228713	0.273939	0.240366	0.853963	0.960599	0.892675
ENST00000434572.1	novel transcript	lncRNA	-0.498815	-0.303748	-2.90681	0.195067	-2.40799	-2.60306	0.849929	0.900205	0.24083	0.939007	0.354858	0.275186
hsa-miR-1277-3p	hsa-miR-1277-3p MIMAT0005933 Homo sapiens miR-1277-3p	mature-miRNA	3.84111	4.12149	3.10035	0.280376	-0.74076	-1.02114	0.169331	0.106246	0.240959	0.920528	0.798011	0.701094
ENST00000651124.1	novel transcript	lncRNA	-1.37502	-0.611306	-2.13815	0.763715	-0.763128	-1.52684	0.466721	0.733392	0.241136	0.676691	0.681656	0.386813
ENST00000656888.1	novel transcript, antisense to CMA1	lncRNA	-1.94862	-0.895859	-2.13864	1.05276	-0.190028	-1.24279	0.293865	0.61703	0.242032	0.556548	0.917162	0.480369
ENST00000659342.1	novel transcript	lncRNA	-0.498805	-1.98074	-3.10687	-1.48194	-2.60807	-1.12613	0.859827	0.440073	0.242543	0.583542	0.350175	0.656131
ENST00000364507.1	RNY4 pseudogene 23 [Source:HGNC Symbol;Acc:HGNC:42473]	misc_RNA	4.35842	3.97641	2.55623	0	0	0	0.0610213	0.0601148	0.243069	1	1	1
ENST00000648769.1	long intergenic non-protein coding RNA 242 [Source:HGNC Symbol;Acc:HGNC:21249]	lncRNA	-0.564715	-1.33605	-2.55502	-0.771337	-1.99031	-1.21897	0.808936	0.528772	0.243175	0.730963	0.388449	0.559842
ENST00000552378.2	novel transcript	lncRNA	-3.0431	-1.19982	-3.173	1.84328	-0.129902	-1.97319	0.27821	0.650673	0.243528	0.496104	0.962702	0.451266
ENST00000658279.1	novel transcript, antisense to PLPPR5	lncRNA	-0.00594036	-1.43082	-2.71239	-1.42487	-2.70645	-1.28157	0.998093	0.524824	0.243753	0.550324	0.270928	0.563726
hsa-miR-889-3p	hsa-miR-889-3p MIMAT0004921 Homo sapiens miR-889-3p	mature-miRNA	3.46666	2.67397	1.71622	-0.792692	0	-0.957746	0.0287513	0.0608291	0.243781	0.639401	1	0.546091
ENST00000564841.1	long intergenic non-protein coding RNA 554 [Source:HGNC Symbol;Acc:HGNC:43697]	lncRNA	0.139646	-0.0975173	-0.840869	-0.237163	-0.980515	-0.743352	0.844462	0.882008	0.243909	0.741275	0.207461	0.307241
ENST00000656773.1	novel transcript	lncRNA	-0.505415	-0.691491	-3.05094	-0.186076	-2.54553	-2.35945	0.856221	0.787027	0.244002	0.945116	0.356239	0.350349
ENST00000519329.2	novel transcript	lncRNA	0.4842	0.102192	-2.89047	0	-3.37467	-2.99266	0.854837	0.966456	0.244401	1	0.19749	0.212324
ENST00000440151.1	ZMIZ1 antisense RNA 1 [Source:HGNC Symbol;Acc:HGNC:27433]	lncRNA	-0.0599084	-0.518099	-0.748677	-0.458191	-0.688768	-0.230577	0.922416	0.353789	0.244457	0.449172	0.314084	0.716078
ENST00000659432.1	USP2 antisense RNA 1 (head to head) [Source:HGNC Symbol;Acc:HGNC:48673]	lncRNA	-1.21458	-0.985398	-2.21921	0.229184	-1.00462	-1.23381	0.538189	0.594529	0.24446	0.903848	0.606662	0.499701
ENST00000501931.1	dynamin 1 pseudogene 35 [Source:HGNC Symbol;Acc:HGNC:35182]	lncRNA	-0.52861	-1.64821	-1.63212	-1.1196	-1.10351	0.0160911	0.716896	0.201225	0.244937	0.409548	0.451733	0.990119
ENST00000670797.1	novel transcript, antisense to a novel protein	lncRNA	-0.498741	-0.303676	-5.01673	0.195065	-4.51799	-4.71306	0.913282	0.942467	0.245084	0.964868	0.318765	0.256697
ENST00000666994.1	mir-99a-let-7c cluster host gene [Source:HGNC Symbol;Acc:HGNC:1274]	lncRNA	-0.498806	-0.713552	-3.30644	-0.214745	-2.80763	-2.59289	0.868826	0.797059	0.245342	0.941383	0.347451	0.343972
ENST00000560259.2	novel transcript	lncRNA	0.281542	0.0148941	-0.544742	-0.266648	-0.826284	-0.559636	0.5392	0.971863	0.245378	0.562215	0.100623	0.234238
ENST00000661586.1	novel transcript	lncRNA	1.19469	-0.996038	-2.06674	-2.19073	-3.26142	-1.0707	0.536414	0.561274	0.24543	0.239908	0.0900362	0.530004
ENST00000460833.1	ADAMTS9 antisense RNA 2 [Source:HGNC Symbol;Acc:HGNC:42435]	lncRNA	1.87098	0.277166	-1.58937	-1.59381	-3.46034	-1.86653	0.224398	0.839825	0.245465	0.308577	0.0268151	0.181472
ENST00000567801.3	long intergenic non-protein coding RNA 1544 [Source:HGNC Symbol;Acc:HGNC:51312]	lncRNA	-0.399825	0.852608	1.2497	1.25243	1.64952	0.39709	0.655933	0.36521	0.245833	0.200591	0.137014	0.728818
ENST00000568496.2	novel transcript, antisense to CYP11A1	lncRNA	-1.38086	0.0494321	-1.50486	1.43029	-0.124002	-1.55429	0.27447	0.969729	0.246135	0.26547	0.922781	0.238237
ENST00000656991.1	long intergenic non-protein coding RNA 1094 [Source:HGNC Symbol;Acc:HGNC:49219]	lncRNA	-1.8443	-1.18171	-2.66986	0.662592	-0.825566	-1.48816	0.441281	0.598975	0.24629	0.773908	0.726565	0.500811
ENST00000668005.1	sciatic injury induced lincRNA upregulator of SOX11 [Source:HGNC Symbol;Acc:HGNC:26403]	lncRNA	-0.185059	-0.513849	-0.813149	-0.328789	-0.62809	-0.299301	0.781562	0.402071	0.24639	0.617113	0.396415	0.66547
ENST00000666142.1	long intergenic non-protein coding RNA 2428 [Source:HGNC Symbol;Acc:HGNC:53359]	lncRNA	0.474573	0.946485	-0.722471	0.471913	-1.19704	-1.66896	0.449909	0.129345	0.246444	0.492626	0.0814968	0.0146058
ENST00000502221.2	novel transcript	lncRNA	-1.51281	-1.18043	-1.26038	0.332387	0.252429	-0.0799582	0.131657	0.226853	0.246524	0.721175	0.809486	0.937608
ENST00000656414.1	long intergenic non-protein coding RNA 1301 [Source:HGNC Symbol;Acc:HGNC:50464]	lncRNA	-0.318869	0.460687	1.09166	0.779555	1.41053	0.630973	0.673874	0.54726	0.246574	0.330896	0.146686	0.518782
ENST00000671422.1	novel transcript	lncRNA	-0.498803	-2.15851	-3.10932	-1.65971	-2.61052	-0.950811	0.861137	0.403538	0.246768	0.542236	0.354402	0.709032
ENST00000584178.1	microRNA 4508 [Source:HGNC Symbol;Acc:HGNC:41659]	miRNA	4.75746	1.2748	2.54122	-3.48266	-2.21625	1.26641	0.0423036	0.531643	0.246893	0.131839	0.365749	0.557785
ENST00000664930.1	long intergenic non-protein coding RNA 2241 [Source:HGNC Symbol;Acc:HGNC:53126]	lncRNA	0.349596	-0.63615	-2.11424	-0.985745	-2.46384	-1.47809	0.859463	0.722541	0.247141	0.607878	0.207339	0.403424
ENST00000669986.1	novel transcript	lncRNA	-1.02982	-0.232717	-2.14167	0.797105	-1.11185	-1.90895	0.596946	0.89863	0.247546	0.67405	0.562454	0.288114
ENST00000562992.1	novel transcript	lncRNA	0.871218	1.195	0.688817	0.323786	-0.182401	-0.506187	0.101747	0.0210437	0.247688	0.577544	0.779573	0.428977
ENST00000421257.1	MIR646 host gene [Source:HGNC Symbol;Acc:HGNC:27659]	lncRNA	2.00909	0.164406	-1.68396	-1.84469	-3.69306	-1.84837	0.219807	0.909507	0.247931	0.262814	0.0258365	0.208226
ENST00000383861.1	RNA, U1 small nuclear 28, pseudogene [Source:HGNC Symbol;Acc:HGNC:37498]	snRNA	1.54643	2.54652	1.59928	1.00009	0.0528542	-0.947239	0.273	0.0577893	0.248076	0.513948	0.973136	0.529969
ENST00000508713.1	novel transcript	lncRNA	-2.24862	-1.48484	-2.11409	0.763783	0.134528	-0.629255	0.225062	0.403651	0.248231	0.665655	0.941101	0.718217
Homo_sapiens_tRNA-Ser-AGA-1-1	Homo_sapiens_tRNA-Ser-AGA-1-1 (tRNAscan-SE ID: chr6.trna155) Ser (AGA) 82 bp Sc: 90.3 chr6:27541775-27541856 (-)	tRNA	-1.9073	-0.705172	-1.28501	1.20213	0.622296	-0.579838	0.0586427	0.506804	0.248439	0.218506	0.546612	0.592952
ENST00000662498.1	long intergenic non-protein coding RNA 2393 [Source:HGNC Symbol;Acc:HGNC:53320]	lncRNA	0.0782593	-1.64211	-2.69118	-1.72037	-2.76944	-1.04907	0.974868	0.468066	0.248815	0.470476	0.258484	0.637507
hsa-miR-323b-3p	hsa-miR-323b-3p MIMAT0015050 Homo sapiens miR-323b-3p	mature-miRNA	2.53644	2.89577	1.91894	0.359332	-0.617497	-0.976829	0.152786	0.0724357	0.249391	0.847025	0.746412	0.578894
ENST00000669993.1	mir-100-let-7a-2-mir-125b-1 cluster host gene [Source:HGNC Symbol;Acc:HGNC:39522]	lncRNA	-0.345796	-1.33788	-1.62643	-0.992088	-1.28064	-0.288549	0.817903	0.312248	0.249543	0.484282	0.393678	0.827402
ENST00000611690.1	NA	rRNA	0.0132249	0.691749	-0.768759	0.678524	-0.781984	-1.46051	0.983659	0.292058	0.249796	0.334412	0.273185	0.0435216
ENST00000662899.1	novel transcript	lncRNA	-0.137988	0.899475	-1.09529	1.03746	-0.957305	-1.99477	0.884872	0.369738	0.249837	0.329213	0.34577	0.0603989
ENST00000561161.2	novel transcript	lncRNA	-0.093153	-0.313163	-2.89332	-0.22001	-2.80016	-2.58015	0.972259	0.898673	0.249839	0.932539	0.290869	0.288167
hsa-piR-33025	hsa-piR-33025	piRNA	0.0501381	-0.0214571	-0.337004	-0.0715951	-0.387142	-0.315547	0.864092	0.936888	0.250162	0.802854	0.208355	0.27143
ENST00000646992.1	novel transcript	lncRNA	-0.892368	-0.775336	-1.13304	0.117032	-0.240673	-0.357705	0.33646	0.383434	0.250711	0.895765	0.807884	0.707535
ENST00000669611.1	long intergenic non-protein coding RNA 1445 [Source:HGNC Symbol;Acc:HGNC:50771]	lncRNA	0.126614	-0.825991	-2.65541	-0.952605	-2.78202	-1.82942	0.959149	0.714271	0.250837	0.690678	0.255593	0.411765
ENST00000660959.1	novel transcript	lncRNA	-0.0931158	0.0702578	-1.10317	0.163374	-1.01005	-1.17343	0.923688	0.93976	0.251019	0.870684	0.328039	0.237274
ENST00000663063.1	ZFHX4 antisense RNA 1 [Source:HGNC Symbol;Acc:HGNC:44165]	lncRNA	-0.937582	-1.23148	-1.07493	-0.293893	-0.137349	0.156545	0.279743	0.127289	0.251149	0.714971	0.883124	0.858652
ENST00000589716.5	RAMP2 antisense RNA 1 [Source:HGNC Symbol;Acc:HGNC:44358]	lncRNA	0	-2.34736	-3.62402	-1.94476	-3.22141	-1.27666	1	0.441811	0.251489	0.545153	0.331503	0.672698
ENST00000665809.1	novel transcript	lncRNA	0.711401	0.67494	-1.21211	-0.0364615	-1.92351	-1.88705	0.54051	0.531841	0.251551	0.976388	0.112584	0.0958526
ENST00000662170.1	spermatogenesis associated 42 [Source:HGNC Symbol;Acc:HGNC:41198]	lncRNA	-0.97158	-0.956373	-1.6124	0.0152065	-0.640824	-0.65603	0.50089	0.481523	0.251566	0.991237	0.65434	0.625921
ENST00000384850.1	microRNA 30b [Source:HGNC Symbol;Acc:HGNC:31625]	miRNA	1.97254	2.36999	1.83336	0.39745	-0.139187	-0.536637	0.226941	0.122072	0.251674	0.816078	0.937276	0.74899
ENST00000663018.1	novel transcript	lncRNA	0.102425	0.208911	-0.636523	0.106486	-0.738948	-0.845434	0.850161	0.68285	0.251699	0.846036	0.210123	0.132073
ENST00000598613.1	KCNMA1 antisense RNA 1 [Source:HGNC Symbol;Acc:HGNC:51213]	lncRNA	-2.30077	-0.303744	-2.67182	1.99703	-0.371052	-2.36808	0.338174	0.894026	0.251821	0.388839	0.875489	0.291329
ENST00000555539.1	long intergenic non-protein coding RNA 2274 [Source:HGNC Symbol;Acc:HGNC:53190]	lncRNA	-0.979661	0	-4.06679	0.195065	-3.08713	-3.28219	0.794213	1	0.251848	0.957166	0.407294	0.336874
ENST00000657188.1	novel transcript	lncRNA	-0.0861315	-0.423785	-1.16808	-0.337653	-1.08195	-0.744295	0.934328	0.655774	0.252231	0.744362	0.325156	0.461239
hsa-miR-200b-3p	hsa-miR-200b-3p MIMAT0000318 Homo sapiens miR-200b-3p	mature-miRNA	1.85315	1.18055	1.31956	-0.672597	-0.533593	0.139004	0.135191	0.266966	0.252266	0.615469	0.705284	0.912025
ENST00000504792.6	THAP9 antisense RNA 1 [Source:HGNC Symbol;Acc:HGNC:44172]	lncRNA	-0.97968	-1.19998	-3.54949	-0.220298	-2.56981	-2.34951	0.765304	0.690625	0.252268	0.944652	0.429751	0.431259
ENST00000661002.1	novel transcript, antisense to PELI1	lncRNA	-1.0206	-0.449534	-0.928949	0.571068	0.091653	-0.479415	0.162006	0.536051	0.252322	0.430108	0.90981	0.551992
ENST00000665615.1	IQCH antisense RNA 1 [Source:HGNC Symbol;Acc:HGNC:44104]	lncRNA	0.901847	-0.659781	-2.41897	-1.56163	-3.32082	-1.75919	0.691144	0.749542	0.252616	0.478634	0.139782	0.389345
ENST00000524304.1	HOXA cluster antisense RNA 3 [Source:HGNC Symbol;Acc:HGNC:43748]	lncRNA	0.778529	-0.636396	-1.95041	-1.41493	-2.72894	-1.31402	0.675597	0.700749	0.252758	0.435416	0.142189	0.427155
ENST00000662185.1	novel transcript	lncRNA	-1.09759	-0.952584	-1.48706	0.145001	-0.389479	-0.53448	0.394774	0.436492	0.252929	0.906147	0.765543	0.666783
ENST00000654898.1	novel transcript	lncRNA	-0.212769	-0.605323	-2.49951	-0.392554	-2.28674	-1.89419	0.927534	0.777166	0.253387	0.862851	0.324118	0.37083
ENST00000656564.1	long intergenic non-protein coding RNA 1911 [Source:HGNC Symbol;Acc:HGNC:52730]	lncRNA	-0.979674	-1.6716	-3.62477	-0.691926	-2.64509	-1.95317	0.77056	0.58758	0.253496	0.831116	0.427291	0.522277
Homo_sapiens_tRNA-iMet-CAT-1-1	Homo_sapiens_tRNA-iMet-CAT-1-1 (tRNAscan-SE ID: chr1.trna44) iMet (CAT) 72 bp Sc: 60.4 chr1:153671250-153671321 (+) // Homo_sapiens_tRNA-iMet-CAT-1-2 (tRNAscan-SE ID: chr6.trna2) iMet (CAT) 72 bp Sc: 60.4 chr6:26286526-26286597 (+) // Homo_sapiens_tRNA-iMet-CAT-1-3 (tRNAscan-SE ID: chr6.trna184) iMet (CAT) 72 bp Sc: 60.4 chr6:26313124-26313195 (-) // Homo_sapiens_tRNA-iMet-CAT-1-4 (tRNAscan-SE ID…	tRNA	0.929501	-0.96035	1.20851	-1.88985	0.279008	2.16886	0.349738	0.277149	0.253526	0.0493143	0.803964	0.0348355
ENST00000655451.1	long intergenic non-protein coding RNA 882 [Source:HGNC Symbol;Acc:HGNC:48568]	lncRNA	-0.781481	0.524939	1.01436	1.30642	1.79584	0.489422	0.241212	0.464629	0.253772	0.0728096	0.0453262	0.600962
ENST00000433038.1	PLCE1 antisense RNA 2 [Source:HGNC Symbol;Acc:HGNC:51206]	lncRNA	-0.0108178	-1.70112	-2.14252	-1.69031	-2.1317	-0.441392	0.995722	0.343618	0.253821	0.377241	0.284268	0.802659
ENST00000630575.2	ABCA9 antisense RNA 1 [Source:HGNC Symbol;Acc:HGNC:39983]	lncRNA	0.570492	0.188484	-2.56485	0	-3.13534	-2.75333	0.812458	0.931943	0.254243	1	0.187307	0.206154
ENST00000666479.1	novel transcript, antisense to C2orf81	lncRNA	-0.346623	-1.27605	-1.38505	-0.929427	-1.03842	-0.108996	0.788193	0.256161	0.254327	0.443441	0.42362	0.923324
ENST00000636354.1	novel transcript	lncRNA	0.888916	0.13652	1.01154	-0.752395	0.122627	0.875022	0.263346	0.843166	0.254415	0.353751	0.900908	0.332255
ENST00000623370.2	novel transcript	lncRNA	0.484249	-0.477777	-2.07741	-0.962027	-2.56166	-1.59963	0.80621	0.789621	0.25467	0.61808	0.191277	0.367644
ENST00000580993.1	novel transcript	lncRNA	0.306961	-0.306425	-1.39117	-0.613386	-1.69813	-1.08474	0.817794	0.795603	0.254686	0.644297	0.212767	0.372811
ENST00000663654.1	Alu-mediated CDKN1A/p21 transcriptional regulator [Source:HGNC Symbol;Acc:HGNC:44173]	lncRNA	-0.792114	-1.84845	-1.79661	-1.05633	-1.0045	0.0518308	0.632105	0.21014	0.255395	0.491285	0.539119	0.97156
ENST00000661288.1	long intergenic non-protein coding RNA 1551 [Source:HGNC Symbol;Acc:HGNC:19828]	lncRNA	-1.58379	-1.5887	-2.35551	-0.00491157	-0.771723	-0.766811	0.464527	0.429559	0.256001	0.998109	0.717453	0.697946
ENST00000655466.1	novel transcript	lncRNA	0.61668	0.689822	0.629015	0.0731427	0.0123352	-0.0608075	0.212354	0.138718	0.25628	0.886686	0.983445	0.915181
ENST00000669353.1	TMEM161B antisense RNA 1 [Source:HGNC Symbol;Acc:HGNC:43839]	lncRNA	-2.67048	-1.75739	-1.91548	0.913093	0.755002	-0.158091	0.105983	0.272912	0.256394	0.552152	0.642027	0.920004
ENST00000434516.1	novel transcript	lncRNA	-0.512598	-1.17583	-1.62744	-0.663232	-1.11484	-0.451608	0.730858	0.382352	0.256709	0.639328	0.457345	0.739263
ENST00000651879.1	novel transcript	lncRNA	0.701822	-0.0950883	-2.58169	-0.796911	-3.28351	-2.4866	0.773139	0.966046	0.256846	0.736618	0.173062	0.259877
ENST00000528300.5	long intergenic non-protein coding RNA 1588 [Source:HGNC Symbol;Acc:HGNC:27503]	lncRNA	-0.417187	-0.645339	-0.767206	-0.228152	-0.350018	-0.121867	0.509848	0.272154	0.256926	0.711256	0.617946	0.853767
ENST00000567953.1	novel transcript, sense intronic to GABRG3	lncRNA	-0.104819	-0.0145055	-1.32205	0.0903139	-1.21723	-1.30754	0.930519	0.989764	0.257114	0.940636	0.328763	0.266816
ENST00000410677.1	RNA, U4 small nuclear 69, pseudogene [Source:HGNC Symbol;Acc:HGNC:47005]	snRNA	-0.00888137	-1.15089	-2.57084	-1.14201	-2.56196	-1.41995	0.997082	0.60237	0.257982	0.625748	0.286098	0.514794
ENST00000499842.1	p53 inducible cancer associated RNA transcript 1 [Source:HGNC Symbol;Acc:HGNC:27576]	lncRNA	0.624436	-0.568448	-1.22665	-1.19288	-1.85108	-0.6582	0.605986	0.572477	0.258008	0.316431	0.140784	0.535497
ENST00000571302.2	long intergenic non-protein coding RNA 2861 [Source:HGNC Symbol;Acc:HGNC:54406]	lncRNA	-0.979637	-1.20017	-4.52036	-0.220537	-3.54073	-3.32019	0.816865	0.757468	0.258096	0.957004	0.398739	0.388342
hsa-piR-12654	hsa-piR-12654	piRNA	0.716881	0.306641	-0.983677	-0.41024	-1.70056	-1.29032	0.461761	0.72211	0.258167	0.690451	0.100897	0.166337
ENST00000515194.6	NOP14 antisense RNA 1 [Source:HGNC Symbol;Acc:HGNC:20205]	lncRNA	0.675376	0.895637	0.952585	0.220261	0.277209	0.0569479	0.352693	0.201928	0.258376	0.780752	0.762841	0.9495
ENST00000427571.1	novel transcript	lncRNA	0	-2.66347	-3.62659	-2.26088	-3.22399	-0.963118	1	0.388541	0.258442	0.487207	0.33852	0.752912
ENST00000671443.1	novel transcript	lncRNA	-1.53439	-2.23761	-2.78655	-0.703217	-1.25216	-0.54894	0.553403	0.344504	0.258675	0.774972	0.624233	0.813836
ENST00000666826.1	testis expressed 41 [Source:HGNC Symbol;Acc:HGNC:48667]	lncRNA	-1.55505	-1.09017	-3.21639	0.46488	-1.66134	-2.12622	0.603221	0.694226	0.25889	0.872088	0.574638	0.437574
ENST00000438816.2	novel transcript	lncRNA	-0.595192	-1.43236	-2.24866	-0.837167	-1.65347	-0.8163	0.779817	0.457007	0.258973	0.681336	0.431375	0.666665
ENST00000635423.1	novel transcript	lncRNA	-0.118198	0.467315	-0.746724	0.585513	-0.628526	-1.21404	0.850526	0.463853	0.258979	0.38973	0.3712	0.0883827
ENST00000646875.1	novel transcript	lncRNA	0.345073	-1.03148	-2.13932	-1.37656	-2.4844	-1.10784	0.865945	0.574387	0.259078	0.484532	0.219715	0.541516
ENST00000436967.4	long intergenic non-protein coding RNA 1804 [Source:HGNC Symbol;Acc:HGNC:52596]	lncRNA	-0.432722	-0.485742	-2.29497	-0.0530197	-1.86225	-1.80923	0.842304	0.807748	0.259112	0.979998	0.386429	0.35817
ENST00000653654.1	long intergenic non-protein coding RNA 2552 [Source:HGNC Symbol;Acc:HGNC:53587]	lncRNA	-1.0386	-1.18305	-2.69465	-0.144446	-1.65605	-1.51161	0.681956	0.611373	0.259135	0.952892	0.508033	0.509733
ENST00000610352.1	NA	misc_RNA	-0.00483362	0.190234	-2.80272	0.195068	-2.79789	-2.99295	0.998544	0.937627	0.259244	0.939541	0.285982	0.212923
hsa-piR-1091	hsa-piR-1091	piRNA	4.13597	3.75397	2.33944	0	0	0	0.0608344	0.0610202	0.259287	1	1	1
ENST00000650796.1	growth arrest specific 5 [Source:HGNC Symbol;Acc:HGNC:16355]	lncRNA	2.52915	0.857759	1.13381	-1.67139	-1.39534	0.276051	0.0289311	0.321992	0.259654	0.167614	0.288573	0.795837
ENST00000354432.3	novel transcript, antisense to SLC5A10	lncRNA	0.0979848	-0.321238	-1.68895	-0.419223	-1.78694	-1.36771	0.951383	0.825873	0.259974	0.791468	0.270503	0.354187
ENST00000644648.1	endogenous retrovirus group MER61 member 1 [Source:HGNC Symbol;Acc:HGNC:27919]	lncRNA	-0.23154	-0.24095	-0.705852	-0.00940969	-0.474312	-0.464902	0.693575	0.664083	0.260507	0.98727	0.471283	0.460037
ENST00000662767.1	novel transcript, antisense to JAKMIP2	lncRNA	0.0328697	-0.694936	-0.727391	-0.727805	-0.760261	-0.0324556	0.957912	0.209508	0.260632	0.230145	0.272154	0.958974
ENST00000366181.2	long intergenic non-protein coding RNA 1562 [Source:HGNC Symbol;Acc:HGNC:51335]	lncRNA	-0.591491	-2.17141	-1.76342	-1.57992	-1.17193	0.40799	0.72517	0.135503	0.260935	0.308614	0.479962	0.775028
ENST00000662049.1	novel transcript	lncRNA	1.53841	0.0894472	-1.55844	-1.44896	-3.09685	-1.64789	0.327188	0.947799	0.261154	0.358684	0.0524153	0.237996
ENST00000508202.1	novel transcript	lncRNA	0.351252	-0.465553	-1.4747	-0.816805	-1.82595	-1.00914	0.805003	0.710093	0.261183	0.559547	0.209125	0.43317
ENST00000512833.1	novel transcript	lncRNA	-0.25821	-0.0114647	0.93871	0.246746	1.19692	0.950175	0.692722	0.985481	0.261188	0.711019	0.165426	0.261001
ENST00000671789.1	novel transcript	lncRNA	-0.498811	-2.80675	-2.67517	-2.30794	-2.17636	0.131574	0.844036	0.214755	0.261736	0.333829	0.384623	0.952872
ENST00000650150.1	lung cancer associated transcript 1 [Source:HGNC Symbol;Acc:HGNC:48498]	lncRNA	-0.34034	-1.48415	-2.16437	-1.14381	-1.82403	-0.680215	0.869296	0.42249	0.262062	0.561544	0.372444	0.709259
ENST00000415327.5	long intergenic non-protein coding RNA 2576 [Source:HGNC Symbol;Acc:HGNC:53748]	lncRNA	0.0385653	0.15593	-0.611266	0.117365	-0.649831	-0.767196	0.940866	0.753079	0.262134	0.826527	0.263848	0.170735
ENST00000415422.1	novel transcript	lncRNA	-1.45451	-2.37934	-2.632	-0.924826	-1.17749	-0.252667	0.555719	0.288996	0.262442	0.692084	0.628837	0.9089
ENST00000663570.1	long intergenic non-protein coding RNA 2745 [Source:HGNC Symbol;Acc:HGNC:54263]	lncRNA	0.0364979	-0.40641	-1.26458	-0.442908	-1.30107	-0.858166	0.975591	0.705495	0.262834	0.70844	0.291566	0.443714
ENST00000602739.1	novel transcript	lncRNA	-0.461282	0.199749	-1.71141	0.661031	-1.25013	-1.91116	0.773046	0.895887	0.262956	0.679976	0.435975	0.21221
ENST00000427343.6	DCTN1 antisense RNA 1 [Source:HGNC Symbol;Acc:HGNC:44151]	lncRNA	-1.73719	-1.65013	-2.14708	0.0870591	-0.409889	-0.496948	0.376729	0.369478	0.263027	0.962654	0.832501	0.783604
ENST00000430107.2	long intergenic non-protein coding RNA 1762 [Source:HGNC Symbol;Acc:HGNC:52552]	lncRNA	0.753115	-0.222532	-1.48644	-0.975647	-2.23955	-1.26391	0.606358	0.861497	0.263268	0.500061	0.133826	0.335505
ENST00000657831.1	novel transcript	lncRNA	-0.917998	-1.012	-1.24824	-0.0939977	-0.330238	-0.23624	0.394465	0.3177	0.263409	0.926662	0.768857	0.823857
ENST00000667483.1	NIFK antisense RNA 1 [Source:HGNC Symbol;Acc:HGNC:27385]	lncRNA	0.533459	-1.4544	-1.88426	-1.98786	-2.41772	-0.429858	0.770997	0.362188	0.263529	0.253457	0.184705	0.786188
ENST00000668912.1	novel transcript	lncRNA	-0.173257	0.286952	-1.0906	0.460209	-0.917345	-1.37755	0.858962	0.764612	0.264358	0.651918	0.376759	0.177774
ENST00000576365.1	novel transcript	lncRNA	-0.720514	0.453454	-1.40124	1.17397	-0.680724	-1.85469	0.564388	0.720804	0.264464	0.367291	0.597537	0.156035
ENST00000662723.1	RNF157 antisense RNA 1 [Source:HGNC Symbol;Acc:HGNC:44127]	lncRNA	-0.810694	-0.0183844	-1.20777	0.79231	-0.397073	-1.18938	0.436918	0.985975	0.26452	0.455454	0.717542	0.279815
ENST00000415675.3	CADM3 antisense RNA 1 [Source:HGNC Symbol;Acc:HGNC:40812]	lncRNA	0.131681	-1.02171	-1.18668	-1.15339	-1.31836	-0.164977	0.905679	0.283774	0.264557	0.27809	0.257144	0.870688
ENST00000644654.1	hepatocellular carcinoma up-regulated long non-coding RNA [Source:HGNC Symbol;Acc:HGNC:34232]	lncRNA	-1.40799	-0.688001	-2.40314	0.719992	-0.995153	-1.71514	0.529639	0.744231	0.264592	0.739933	0.652958	0.409646
ENST00000609800.1	novel transcript	lncRNA	0.0731639	-1.28709	-1.00037	-1.36025	-1.07354	0.286715	0.935714	0.0931107	0.26479	0.112172	0.270844	0.734591
ENST00000384297.1	NA	misc_RNA	2.6928	2.47415	1.53142	-0.218652	-1.16138	-0.942728	0.0695189	0.0632072	0.264933	0.891181	0.477045	0.528795
ENST00000593438.1	HOXA cluster antisense RNA 2 [Source:HGNC Symbol;Acc:HGNC:43745]	lncRNA	-1.16121	-1.698	-3.11931	-0.536793	-1.9581	-1.42131	0.695027	0.531255	0.265293	0.850431	0.504054	0.595594
ENST00000439129.5	NDUFA6 divergent transcript [Source:HGNC Symbol;Acc:HGNC:45273]	lncRNA	1.01269	-0.970441	-1.72746	-1.98313	-2.74015	-0.757017	0.553803	0.509559	0.265545	0.229008	0.111237	0.609754
ENST00000412856.6	SEPT7 antisense RNA 1 (head to head) [Source:HGNC Symbol;Acc:HGNC:51153]	lncRNA	0.0782599	-2.01466	-2.40559	-2.09292	-2.48385	-0.390932	0.972867	0.331644	0.265583	0.33883	0.273747	0.848049
ENST00000503299.1	novel transcript	lncRNA	-0.893793	-0.499876	-1.01653	0.393917	-0.122736	-0.516653	0.290931	0.54607	0.265812	0.636679	0.893739	0.566821
ENST00000434073.1	PCDH9 antisense RNA 3 [Source:HGNC Symbol;Acc:HGNC:40427]	lncRNA	0.272857	-0.294995	-1.41749	-0.567852	-1.69035	-1.12249	0.843367	0.811092	0.265852	0.679499	0.230684	0.37562
ENST00000656456.1	novel transcript	lncRNA	1.59515	0.798707	-2.00091	-0.796444	-3.59606	-2.79962	0.416484	0.65584	0.265879	0.684537	0.067385	0.118898
ENST00000435813.6	lncRNA activating regulator of DKK1 [Source:HGNC Symbol;Acc:HGNC:50913]	lncRNA	-0.318028	0.644912	-1.0705	0.96294	-0.752474	-1.71541	0.736407	0.510863	0.266138	0.348612	0.456269	0.100312
ENST00000661748.1	long intergenic non-protein coding RNA 499 [Source:HGNC Symbol;Acc:HGNC:43436]	lncRNA	-2.73742	-1.18334	-2.67667	1.55408	0.060745	-1.49334	0.266524	0.614184	0.26638	0.512041	0.980062	0.51845
ENST00000664687.1	long intergenic non-protein coding RNA 2299 [Source:HGNC Symbol;Acc:HGNC:53218]	lncRNA	-0.892908	0.433432	-1.41296	1.32634	-0.520053	-1.84639	0.476298	0.735202	0.266456	0.308491	0.687419	0.161754
ENST00000581633.1	novel transcript, antisense to SLC6A4	lncRNA	-0.41132	-0.226417	-0.744982	0.184903	-0.333662	-0.518565	0.512748	0.705666	0.266545	0.768177	0.631407	0.438602
ENST00000564198.1	novel transcript, overlapping to FAM120B	lncRNA	-0.954852	-0.588834	-0.860296	0.366018	0.0945559	-0.271462	0.167559	0.384395	0.266552	0.589079	0.902878	0.721508
ENST00000654041.1	novel transcript	lncRNA	2.376	0.812059	-1.48282	-1.56394	-3.85882	-2.29488	0.125374	0.5374	0.26658	0.315654	0.0142133	0.087806
hsa-miR-505-3p	hsa-miR-505-3p MIMAT0002876 Homo sapiens miR-505-3p	mature-miRNA	3.07624	2.47852	1.88183	-0.597716	-1.19441	-0.59669	0.0897685	0.128932	0.266598	0.752034	0.539174	0.737147
ENST00000620495.1	MMP2 antisense RNA 1 [Source:HGNC Symbol;Acc:HGNC:53142]	lncRNA	0.26046	-1.06741	-1.64862	-1.32787	-1.90908	-0.581208	0.871972	0.456752	0.266617	0.392185	0.232209	0.680982
ENST00000665731.1	novel transcript, antisense to SLC4A10	lncRNA	-0.498815	-1.09191	-2.67683	-0.593095	-2.17802	-1.58492	0.845719	0.642288	0.266851	0.810579	0.389626	0.493763
ENST00000571192.1	novel transcript	lncRNA	0.572372	0.602474	-1.83337	0.0301017	-2.40575	-2.43585	0.751339	0.715225	0.266981	0.986782	0.185542	0.143041
ENST00000455228.1	long intergenic non-protein coding RNA 1940 [Source:HGNC Symbol;Acc:HGNC:52763]	lncRNA	-0.979689	-2.48813	-3.17833	-1.50844	-2.19864	-0.690202	0.746607	0.366857	0.266995	0.603575	0.46449	0.800294
Homo_sapiens_tRNA-Phe-GAA-2-1	Homo_sapiens_tRNA-Phe-GAA-2-1 (tRNAscan-SE ID: chr11.trna13) Phe (GAA) 73 bp Sc: 87.9 chr11:59566380-59566452 (-)	tRNA	1.46086	-1.31036	-1.02107	-2.77121	-2.48192	0.28929	0.171467	0.101605	0.26706	0.00703287	0.0272063	0.740397
ENST00000624060.1	SMG7 antisense RNA 1 [Source:HGNC Symbol;Acc:HGNC:24518]	lncRNA	-0.739799	-1.03998	-2.49015	-0.300176	-1.75035	-1.45017	0.756736	0.634848	0.267737	0.896466	0.458474	0.501997
ENST00000421505.1	RASAL2 antisense RNA 1 [Source:HGNC Symbol;Acc:HGNC:44170]	lncRNA	3.65734	2.86181	1.38311	-0.795532	-2.27423	-1.4787	0.00839286	0.0208964	0.267809	0.602377	0.13831	0.291398
hsa-piR-9531	hsa-piR-9531	piRNA	-0.126762	-0.289223	-1.40383	-0.162461	-1.27707	-1.11461	0.923824	0.813681	0.267921	0.902032	0.346672	0.376738
ENST00000644588.1	prostate cancer associated transcript 1 [Source:HGNC Symbol;Acc:HGNC:43022]	lncRNA	-0.267133	-0.0377136	-0.94859	0.22942	-0.681456	-0.910876	0.746795	0.96239	0.267928	0.786617	0.449431	0.298257
ENST00000606771.1	novel transcript, antisense to NUP153	lncRNA	1.03512	1.38175	-1.55381	0.346635	-2.58893	-2.93556	0.511566	0.336718	0.267991	0.832132	0.10654	0.0455369
ENST00000659509.1	novel transcript	lncRNA	-1.14834	-1.39951	-0.742889	-0.251174	0.405446	0.65662	0.0467968	0.00958797	0.268018	0.636138	0.540949	0.29801
ENST00000646231.1	hepatocellular carcinoma up-regulated long non-coding RNA [Source:HGNC Symbol;Acc:HGNC:34232]	lncRNA	0.620252	0.400808	-2.08769	-0.219444	-2.70794	-2.4885	0.761078	0.829959	0.268366	0.913237	0.182743	0.180516
ENST00000663147.1	HAS2 antisense RNA 1 [Source:HGNC Symbol;Acc:HGNC:34340]	lncRNA	-0.498805	-1.5418	-2.7728	-1.04299	-2.274	-1.231	0.851384	0.526122	0.268389	0.683837	0.387378	0.607628
ENST00000606724.1	microRNA 98 [Source:HGNC Symbol;Acc:HGNC:31649]	miRNA	3.73148	4.01139	2.98877	0.279911	-0.74271	-1.02262	0.191118	0.123834	0.268539	0.922169	0.801304	0.706162
ENST00000654942.1	cancer susceptibility 15 [Source:HGNC Symbol;Acc:HGNC:28245]	lncRNA	-0.707528	-0.166961	-1.01171	0.540567	-0.304187	-0.844754	0.410759	0.845634	0.269429	0.536473	0.744124	0.363474
ENST00000665861.1	novel transcript	lncRNA	-0.914342	0.141939	-1.38782	1.05628	-0.47348	-1.52976	0.464348	0.910545	0.269513	0.409509	0.710226	0.234882
ENST00000440556.1	long intergenic non-protein coding RNA 2048 [Source:HGNC Symbol;Acc:HGNC:52888]	lncRNA	0.434027	0.0676828	-0.691948	-0.366344	-1.12597	-0.75963	0.489189	0.905514	0.269654	0.567532	0.103556	0.23533
ENST00000656859.1	long intergenic non-protein coding RNA 2484 [Source:HGNC Symbol;Acc:HGNC:53459]	lncRNA	-0.12936	-0.749603	-1.9433	-0.620244	-1.81394	-1.19369	0.945587	0.66194	0.269678	0.736162	0.335604	0.482996
ENST00000452787.2	long intergenic non-protein coding RNA 1792 [Source:HGNC Symbol;Acc:HGNC:52582]	lncRNA	0.699572	0.143924	-0.997508	-0.555648	-1.69708	-1.14143	0.47765	0.867776	0.269686	0.584076	0.105572	0.222718
ENST00000641784.1	novel transcript	lncRNA	0.417953	0.379508	0.918029	-0.0384454	0.500076	0.538521	0.548756	0.561675	0.269809	0.957787	0.574183	0.529579
hsa-piR-1108	hsa-piR-1108	piRNA	-1.09657	-0.231559	-2.15279	0.865015	-1.05621	-1.92123	0.591757	0.903978	0.269825	0.663513	0.600811	0.309798
ENST00000437916.2	long intergenic non-protein coding RNA 1833 [Source:HGNC Symbol;Acc:HGNC:52644]	lncRNA	-1.57607	-0.701884	-2.06757	0.874183	-0.491499	-1.36568	0.410434	0.701751	0.269835	0.637215	0.795264	0.450862
ENST00000607607.5	long intergenic non-protein coding RNA 240 [Source:HGNC Symbol;Acc:HGNC:18772]	lncRNA	-0.0622675	0.400718	-0.913043	0.462985	-0.850775	-1.31376	0.938994	0.620939	0.269982	0.595376	0.33802	0.13768
ENST00000569378.1	novel transcript, antisense to ARID1A	lncRNA	-0.269726	-1.34272	-0.838089	-1.073	-0.568364	0.504634	0.708714	0.0344211	0.270087	0.113811	0.475665	0.482636
hsa-miR-9-5p	hsa-miR-9-5p MIMAT0000441 Homo sapiens miR-9-5p	mature-miRNA	1.00736	2.10556	1.5035	1.09821	0.496139	-0.602067	0.448892	0.109834	0.270135	0.447482	0.738856	0.683402
ENST00000666428.1	novel transcript	lncRNA	-0.0120619	-1.37404	-2.15296	-1.36198	-2.1409	-0.778918	0.995404	0.466417	0.270197	0.497236	0.300674	0.675096
ENST00000643288.2	chromosome 6 open reading frame 99 [Source:HGNC Symbol;Acc:HGNC:21179]	lncRNA	0.0630427	-0.642575	-0.818867	-0.705618	-0.88191	-0.176292	0.930877	0.319516	0.270374	0.320523	0.270227	0.808356
ENST00000628060.2	NDUFA6 divergent transcript [Source:HGNC Symbol;Acc:HGNC:45273]	lncRNA	0.0694063	0.862273	-2.05161	0.792867	-2.12101	-2.91388	0.972387	0.640041	0.270431	0.68932	0.288854	0.1129
ENST00000589795.1	novel transcript, antisense SPIRE1	lncRNA	-1.94011	-1.0366	-1.77613	0.903509	0.163976	-0.739533	0.228187	0.509421	0.270455	0.558499	0.917625	0.632414
ENST00000568976.2	novel transcript	lncRNA	-0.122774	-0.469592	-2.2092	-0.346818	-2.08642	-1.7396	0.954414	0.810867	0.270539	0.868561	0.328635	0.372156
ENST00000614099.1	novel transcript	lncRNA	0.655484	1.55209	0.787548	0.896605	0.132064	-0.764541	0.290473	0.0165066	0.270606	0.206578	0.864159	0.335609
ENST00000662556.1	long intergenic non-protein coding RNA 2241 [Source:HGNC Symbol;Acc:HGNC:53126]	lncRNA	-1.53459	-1.20003	-3.63094	0.334557	-2.09635	-2.43091	0.659452	0.707963	0.27083	0.920849	0.54417	0.443924
ENST00000557682.6	long intergenic non-protein coding RNA 1578 [Source:HGNC Symbol;Acc:HGNC:48626]	lncRNA	-0.979678	-1.19997	-3.39798	-0.220293	-2.4183	-2.19801	0.764284	0.689313	0.271104	0.944406	0.455568	0.459715
ENST00000457694.1	novel transcript	lncRNA	-2.04	-1.53927	-1.91574	0.500727	0.124255	-0.376472	0.243748	0.356184	0.271211	0.761615	0.94255	0.818561
ENST00000606194.1	novel transcript, antisense to CCT5	lncRNA	-0.565626	-0.284736	-1.37489	0.28089	-0.809263	-1.09015	0.65687	0.815639	0.271247	0.825021	0.532929	0.381939
ENST00000652939.1	long intergenic non-protein coding RNA 2217 [Source:HGNC Symbol;Acc:HGNC:53084]	lncRNA	-0.912452	-0.807478	-1.11272	0.104973	-0.200272	-0.305245	0.337364	0.374858	0.271304	0.908456	0.843462	0.754401
ENST00000420918.3	novel transcript	lncRNA	-0.546209	-0.490152	-1.86863	0.0560571	-1.32242	-1.37847	0.760894	0.769065	0.271512	0.97452	0.458417	0.405522
ENST00000446548.1	long intergenic non-protein coding RNA 578 [Source:HGNC Symbol;Acc:HGNC:43807]	lncRNA	-0.882983	-1.24954	-1.1535	-0.366558	-0.270515	0.0960436	0.377767	0.176578	0.271642	0.694003	0.797733	0.922193
ENST00000567327.1	novel transcript, antisense to SSFA2	lncRNA	-0.257495	-0.482777	-1.46285	-0.225282	-1.20536	-0.980074	0.852068	0.704584	0.272037	0.867984	0.392765	0.452776
ENST00000660961.1	novel transcript, antisense to OPRL1	lncRNA	-2.44276	-0.263799	-1.75006	2.17896	0.692693	-1.48626	0.1146	0.867211	0.272084	0.149738	0.650543	0.340424
Homo_sapiens_tRNA-Ile-AAT-4-1	Homo_sapiens_tRNA-Ile-AAT-4-1 (tRNAscan-SE ID: chr17.trna32) Ile (AAT) 74 bp Sc: 81.2 chr17:8226991-8227064 (-)	tRNA	-0.331385	-0.187118	-0.832906	0.144267	-0.501521	-0.645787	0.642648	0.78542	0.272549	0.842356	0.527513	0.401437
ENST00000571449.2	ZNF213 antisense RNA 1 (head to head) [Source:HGNC Symbol;Acc:HGNC:50505]	lncRNA	0.204793	0.0942506	-0.951901	-0.110543	-1.15669	-1.04615	0.818328	0.909321	0.272563	0.904917	0.228931	0.246292
ENST00000384170.1	small nucleolar RNA, H/ACA box 9B [Source:HGNC Symbol;Acc:HGNC:52223]	snoRNA	-0.461318	-0.290313	-0.403794	0.171005	0.0575239	-0.113481	0.178797	0.369583	0.272659	0.612929	0.879953	0.754801
ENST00000654438.1	long intergenic non-protein coding RNA 1206 [Source:HGNC Symbol;Acc:HGNC:49637]	lncRNA	0.0782739	-0.303734	-3.32965	0	-3.40792	-3.02591	0.980585	0.918139	0.27267	1	0.284868	0.300522
hsa-miR-4433b-5p	hsa-miR-4433b-5p MIMAT0030413 Homo sapiens miR-4433b-5p	mature-miRNA	5.00308	4.41314	3.74652	-0.589939	-1.25656	-0.666621	0.164899	0.179956	0.272696	0.868672	0.732971	0.843613
ENST00000602813.1	RNA, U11 small nuclear	lncRNA	0.555438	-0.946083	-1.60208	-1.50152	-2.15752	-0.656	0.724861	0.507244	0.272717	0.32537	0.166257	0.640574
ENST00000433433.1	long intergenic non-protein coding RNA 1159 [Source:HGNC Symbol;Acc:HGNC:49514]	lncRNA	-1.349	-0.0603531	-1.79182	1.28865	-0.442815	-1.73146	0.415288	0.970281	0.272727	0.430988	0.788407	0.283309
ENST00000621052.1	long intergenic non-protein coding RNA 1297 [Source:HGNC Symbol;Acc:HGNC:50443]	lncRNA	-0.585205	-1.19324	-1.46933	-0.608032	-0.884128	-0.276096	0.672723	0.340409	0.272796	0.642752	0.526315	0.826905
ENST00000652081.1	cancer susceptibility 15 [Source:HGNC Symbol;Acc:HGNC:28245]	lncRNA	-0.868213	-0.843606	-2.26395	0.0246068	-1.39574	-1.42035	0.690013	0.675658	0.27288	0.990678	0.516732	0.475408
ENST00000629732.1	long intergenic non-protein coding RNA 1012	lncRNA	-0.671329	-0.130622	-1.22411	0.540707	-0.552779	-1.09349	0.542432	0.904567	0.272955	0.629434	0.629841	0.335271
ENST00000670404.1	long intergenic non-protein coding RNA 1301 [Source:HGNC Symbol;Acc:HGNC:50464]	lncRNA	-0.195766	0.268459	0.965253	0.464225	1.16102	0.696794	0.781521	0.698928	0.272989	0.527521	0.203466	0.440765
ENST00000661961.1	novel transcript, antisense to SSR3	lncRNA	0.138243	-0.544627	-1.22853	-0.68287	-1.36677	-0.683902	0.909153	0.608706	0.273124	0.567619	0.272633	0.535186
ENST00000654668.1	novel transcript	lncRNA	-0.508458	-0.221607	-2.84591	0.286851	-2.33745	-2.62431	0.85387	0.930414	0.273137	0.914752	0.392887	0.295917
ENST00000654215.1	EDIL3 divergent transcript [Source:HGNC Symbol;Acc:HGNC:40204]	lncRNA	-0.472345	-0.326839	-1.13763	0.145505	-0.665282	-0.810787	0.642969	0.736764	0.273137	0.88595	0.537016	0.432824
ENST00000500185.2	novel transcript	lncRNA	-2.31012	-1.19977	-2.89023	1.11036	-0.580102	-1.69046	0.400011	0.640163	0.273153	0.675298	0.831084	0.505593
ENST00000580282.1	novel transcript	lncRNA	-1.22613	-1.05084	-2.00738	0.175283	-0.781253	-0.956536	0.516455	0.553424	0.273159	0.922954	0.676084	0.585072
ENST00000651999.1	novel transcript	lncRNA	-1.88406	-0.303743	-2.67885	1.58032	-0.794783	-2.3751	0.458839	0.898787	0.2733	0.519878	0.751651	0.312981
ENST00000661384.1	novel transcript	lncRNA	0.919596	-0.76398	-1.64059	-1.68358	-2.56019	-0.876611	0.57809	0.59501	0.273314	0.294958	0.123413	0.544583
ENST00000652296.1	novel transcript	lncRNA	-0.533919	0.139037	-1.69578	0.672956	-1.16186	-1.83482	0.738316	0.927842	0.273356	0.674305	0.471514	0.23694
ENST00000430356.3	PITRM1 antisense RNA 1 [Source:HGNC Symbol;Acc:HGNC:44675]	lncRNA	0.590787	-0.501403	-1.3613	-1.09219	-1.95209	-0.8599	0.672839	0.67511	0.273511	0.429049	0.1698	0.481933
ENST00000640078.1	proline-rich protein 18-like [Source:NCBI gene;Acc:105373780]	lncRNA	-1.45398	-0.938441	-1.98988	0.51554	-0.535898	-1.05144	0.433602	0.593856	0.274081	0.772816	0.771403	0.547225
hsa-piR-32887	hsa-piR-32887	piRNA	-0.0315756	-0.236902	-0.245502	-0.205327	-0.213926	-0.0085996	0.888213	0.252738	0.274162	0.347969	0.363237	0.968626
ENST00000629442.2	MUC20 overlapping transcript [Source:HGNC Symbol;Acc:HGNC:53807]	lncRNA	-0.498812	-0.713694	-2.69944	-0.214883	-2.20063	-1.98574	0.849291	0.767269	0.274459	0.93253	0.396208	0.403604
ENST00000580459.1	novel transcript	lncRNA	-0.279093	-0.324197	-0.738363	-0.0451036	-0.45927	-0.414167	0.658187	0.585644	0.274554	0.943012	0.516479	0.540019
ENST00000593672.5	INTS6 antisense RNA 1 [Source:HGNC Symbol;Acc:HGNC:42691]	lncRNA	-1.29199	-1.30853	-1.23076	-0.0165397	0.0612321	0.0777718	0.225243	0.195886	0.274649	0.986545	0.955564	0.940786
ENST00000602554.1	novel transcript	lncRNA	-0.457963	0.044828	-1.45283	0.502791	-0.99487	-1.49766	0.735565	0.972649	0.274698	0.713447	0.474385	0.264945
ENST00000427824.1	novel transcript	lncRNA	-1.71869	-1.57527	-2.60153	0.143419	-0.882836	-1.02626	0.489251	0.495468	0.27484	0.952038	0.718999	0.652179
ENST00000647750.1	NIPBL divergent transcript [Source:HGNC Symbol;Acc:HGNC:51293]	lncRNA	-0.498804	-1.18798	-3.06572	-0.689173	-2.56692	-1.87774	0.867067	0.663821	0.275137	0.810692	0.384133	0.486751
ENST00000664668.1	novel transcript	lncRNA	0.102916	0.770291	-1.20015	0.667376	-1.30306	-1.97044	0.928495	0.498402	0.275165	0.588354	0.276776	0.0976046
ENST00000657311.1	long intergenic non-protein coding RNA 1217 [Source:HGNC Symbol;Acc:HGNC:41419]	lncRNA	-0.921236	-0.0753581	-1.25972	0.845877	-0.338488	-1.18437	0.414056	0.94741	0.275201	0.462696	0.771144	0.314627
ENST00000565797.2	novel transcript	lncRNA	-0.357911	-0.81845	-1.16389	-0.460539	-0.805975	-0.345436	0.736087	0.397147	0.275374	0.652449	0.470968	0.736825
ENST00000606351.5	CPB2 antisense RNA 1 [Source:HGNC Symbol;Acc:HGNC:39898]	lncRNA	-1.02605	0.0986253	-1.11225	1.12467	-0.0862043	-1.21088	0.280603	0.921624	0.275581	0.25901	0.932265	0.254489
ENST00000518376.2	cancer susceptibility 11 [Source:HGNC Symbol;Acc:HGNC:48939]	lncRNA	0.526944	-0.486633	-1.45695	-1.01358	-1.9839	-0.970321	0.72358	0.706816	0.276328	0.4899	0.188141	0.460207
ENST00000666517.1	mir-99a-let-7c cluster host gene [Source:HGNC Symbol;Acc:HGNC:1274]	lncRNA	-0.474961	-1.65377	-1.11514	-1.17881	-0.640176	0.53863	0.641378	0.0588468	0.276598	0.204633	0.550178	0.564584
ENST00000504512.5	long intergenic non-protein coding RNA 1411 [Source:HGNC Symbol;Acc:HGNC:50703]	lncRNA	-1.17056	-0.76393	-2.2373	0.406633	-1.06674	-1.47337	0.587083	0.704363	0.276745	0.845483	0.616284	0.457851
ENST00000553321.1	novel transcript, antisense to UNC45A and RCCD1	lncRNA	0.570156	0.188148	-2.79755	0	-3.36771	-2.9857	0.835091	0.940353	0.276833	1	0.214681	0.230046
Homo_sapiens_tRNA-Thr-AGT-6-1	Homo_sapiens_tRNA-Thr-AGT-6-1 (tRNAscan-SE ID: chr6.trna35) Thr (AGT) 74 bp Sc: 80.6 chr6:27162271-27162344 (+)	tRNA	-1.05309	-1.02316	-1.3409	0.0299294	-0.28781	-0.317739	0.391467	0.380379	0.277188	0.979562	0.815839	0.786603
ENST00000432045.6	novel transcript	lncRNA	0.574077	0.429273	-0.952676	-0.144804	-1.52675	-1.38195	0.529868	0.611511	0.277718	0.878558	0.118044	0.130061
ENST00000422542.4	small nucleolar RNA host gene 26 [Source:HGNC Symbol;Acc:HGNC:53131]	lncRNA	0.0782612	-1.90731	-2.68024	-1.98557	-2.75851	-0.772931	0.976213	0.423398	0.277892	0.429008	0.287559	0.742059
ENST00000662203.1	novel transcript	lncRNA	1.28554	-0.540248	-1.98962	-1.82579	-3.27517	-1.44938	0.517774	0.762438	0.277953	0.347016	0.0988719	0.416499
ENST00000384782.1	RNA, U1 small nuclear 3 [Source:HGNC Symbol;Acc:HGNC:10130]	snRNA	1.14354	1.47538	1.40707	0.331834	0.263524	-0.0683094	0.376008	0.228802	0.278284	0.811813	0.856506	0.961067
Homo_sapiens_tRNA-Trp-CCA-4-1	Homo_sapiens_tRNA-Trp-CCA-4-1 (tRNAscan-SE ID: chr12.trna6) Trp (CCA) 72 bp Sc: 74.3 chr12:98504252-98504323 (+)	tRNA	0.297847	0.196903	-1.4693	-0.100944	-1.76715	-1.6662	0.84239	0.885135	0.27834	0.946853	0.241098	0.225081
hsa-miR-3613-3p	hsa-miR-3613-3p MIMAT0017991 Homo sapiens miR-3613-3p	mature-miRNA	3.7754	2.98312	1.99301	-0.792276	0	-0.990108	0.0544342	0.093425	0.278472	0.696908	1	0.605096
ENST00000653211.1	novel transcript	lncRNA	-0.0150509	-0.680221	-1.78623	-0.66517	-1.77118	-1.10601	0.993235	0.674513	0.278547	0.69993	0.312273	0.488119
ENST00000383869.1	RNA, U1 small nuclear 27, pseudogene [Source:HGNC Symbol;Acc:HGNC:37497]	snRNA	1.15662	0.761169	1.16835	-0.395454	0.0117267	0.40718	0.274511	0.419281	0.278744	0.724822	0.992454	0.721529
ENST00000457435.2	long intergenic non-protein coding RNA 1546 [Source:HGNC Symbol;Acc:HGNC:27336]	lncRNA	-1.61368	-0.713689	-2.6805	0.899995	-1.06682	-1.96681	0.533331	0.767673	0.278773	0.719074	0.676778	0.409018
ENST00000661567.1	novel transcript, antisense to APPBP2	lncRNA	-0.149971	-0.804112	-1.98358	-0.654141	-1.83361	-1.17947	0.939243	0.651514	0.278857	0.731643	0.348417	0.504458
ENST00000660831.1	chromosome 20 open reading frame 197 [Source:HGNC Symbol;Acc:HGNC:26601]	lncRNA	0.476237	0.0942332	-5.03612	0	-5.51235	-5.13035	0.923149	0.983422	0.279084	1	0.259686	0.252632
ENST00000650998.1	novel transcript	lncRNA	-0.170177	-0.49518	-0.884606	-0.325003	-0.714429	-0.389426	0.829693	0.495362	0.279475	0.67786	0.410559	0.630458
ENST00000667600.1	MAP4K3 divergent transcript [Source:HGNC Symbol;Acc:HGNC:54056]	lncRNA	0.420015	0.041968	-1.09052	-0.378047	-1.51054	-1.13249	0.69832	0.965656	0.279499	0.733679	0.185465	0.275194
ENST00000661557.1	long intergenic non-protein coding RNA 2165 [Source:HGNC Symbol;Acc:HGNC:53026]	lncRNA	-1.01858	-0.767266	-2.2624	0.25131	-1.24382	-1.49513	0.644189	0.707814	0.27959	0.906321	0.56811	0.458892
ENST00000653332.1	EDIL3 divergent transcript [Source:HGNC Symbol;Acc:HGNC:40204]	lncRNA	0.245786	-0.875731	-1.29236	-1.12152	-1.53815	-0.416633	0.850157	0.429872	0.279778	0.371777	0.248405	0.716249
ENST00000562572.1	novel transcript	lncRNA	-0.087848	0.162129	-0.991439	0.249977	-0.903591	-1.15357	0.922851	0.852679	0.27982	0.789237	0.354887	0.222271
ENST00000647843.1	novel transcript	lncRNA	-1.0565	-1.36385	-2.37212	-0.307352	-1.31562	-1.00826	0.650066	0.523158	0.279928	0.890952	0.567053	0.631616
ENST00000662327.1	novel transcript	lncRNA	-0.651879	0.0555358	-1.10884	0.707415	-0.456961	-1.16438	0.511282	0.956053	0.27994	0.493683	0.663892	0.274736
ENST00000569981.2	novel transcript, antisense to C16orf53 and MVP	lncRNA	-1.02897	-0.190434	-1.98762	0.838536	-0.958645	-1.79718	0.589112	0.91637	0.280064	0.653287	0.612477	0.318167
ENST00000599726.2	novel transcript (contains ZIM2-AS1 and PEG3-AS1)	lncRNA	-2.56163	-0.913824	-1.91589	1.6478	0.645743	-1.00206	0.144202	0.59837	0.280279	0.328939	0.708726	0.557643
ENST00000666109.1	novel transcript	lncRNA	1.2401	0.849941	1.10226	-0.390158	-0.137842	0.252316	0.21395	0.337886	0.280298	0.713821	0.906847	0.816207
ENST00000423466.2	novel transcript	lncRNA	-1.2078	-0.855506	-1.38347	0.352294	-0.175668	-0.527962	0.334031	0.477041	0.280359	0.768521	0.890486	0.667665
ENST00000463595.3	RNA, 7SL, cytoplasmic 658, pseudogene [Source:HGNC Symbol;Acc:HGNC:46674]	misc_RNA	0.483879	-1.0459	-2.49573	-1.52978	-2.97961	-1.44983	0.844504	0.642421	0.28058	0.521022	0.222189	0.514426
ENST00000663243.1	sciatic injury induced lincRNA upregulator of SOX11 [Source:HGNC Symbol;Acc:HGNC:26403]	lncRNA	-0.60788	-0.688714	-2.40598	-0.0808334	-1.7981	-1.71726	0.797853	0.752129	0.280657	0.97198	0.443851	0.425159
ENST00000669428.1	long intergenic non-protein coding RNA 2532 [Source:HGNC Symbol;Acc:HGNC:53549]	lncRNA	-1.7973	-1.29191	-2.30446	0.50539	-0.507162	-1.01255	0.413652	0.532514	0.280831	0.810416	0.815427	0.62003
Homo_sapiens_tRNA-Cys-GCA-7-1	Homo_sapiens_tRNA-Cys-GCA-7-1 (tRNAscan-SE ID: chr1.trna140) Cys (GCA) 73 bp Sc: 77.8 chr1:93516277-93516349 (-)	tRNA	0.192559	0.0874443	0.390447	-0.105114	0.197888	0.303002	0.557252	0.774229	0.28087	0.748168	0.603733	0.401875
ENST00000663890.1	novel transcript, antisense to SHPRH	lncRNA	-1.60772	-1.66866	-2.37283	-0.060939	-0.765114	-0.704175	0.484158	0.433348	0.281044	0.977881	0.735761	0.736971
ENST00000648808.2	long intergenic non-protein coding RNA 486 [Source:HGNC Symbol;Acc:HGNC:42946]	lncRNA	0.0782626	-1.73261	-2.68119	-1.81087	-2.75946	-0.948581	0.976374	0.471564	0.281092	0.475032	0.290765	0.689334
ENST00000660544.1	novel transcript	lncRNA	-0.0813055	0.0940522	-0.580829	0.175358	-0.499524	-0.674881	0.876222	0.848504	0.281141	0.737025	0.377765	0.210651
ENST00000667245.1	PTENP1 antisense RNA [Source:HGNC Symbol;Acc:HGNC:48773]	lncRNA	1.15725	0.798322	1.16456	-0.358929	0.00730424	0.366233	0.269426	0.395517	0.281226	0.744349	0.995236	0.746295
ENST00000651524.1	novel transcript	lncRNA	-0.770897	-0.423258	-0.910973	0.347639	-0.140075	-0.487715	0.321085	0.577791	0.281399	0.652722	0.87011	0.562284
hsa-miR-548ad-5p	hsa-miR-548ad-5p MIMAT0032114 Homo sapiens miR-548ad-5p	mature-miRNA	3.40592	3.18623	2.18874	-0.219689	-1.21718	-0.997489	0.115401	0.104748	0.281569	0.921142	0.593458	0.633488
hsa-piR-414	hsa-piR-414	piRNA	-0.0388575	-0.343931	-0.696803	-0.305074	-0.657946	-0.352872	0.950039	0.546769	0.281611	0.619758	0.337761	0.582596
ENST00000513220.1	novel transcript	lncRNA	-0.969962	-0.104373	-2.27873	0.865588	-1.30877	-2.17436	0.662741	0.959984	0.281951	0.68918	0.551981	0.290001
ENST00000500267.2	novel transcript, antisense to FAM13B	lncRNA	1.05265	2.54333	-1.11202	1.49067	-2.16467	-3.65535	0.355905	0.0279911	0.282195	0.252693	0.0700744	0.00254957
ENST00000562343.2	novel transcript	lncRNA	0.313201	-0.470407	-1.62883	-0.783608	-1.94203	-1.15842	0.850033	0.74954	0.282423	0.630245	0.243687	0.435022
ENST00000595955.2	novel transcript	lncRNA	-1.42481	-1.82924	-2.38787	-0.404425	-0.963059	-0.558634	0.541508	0.393256	0.28247	0.855898	0.675846	0.791138
ENST00000515734.2	prostate androgen-regulated transcript 1 [Source:HGNC Symbol;Acc:HGNC:17263]	lncRNA	-0.597387	-0.975257	-1.68645	-0.37787	-1.08907	-0.711195	0.718073	0.519765	0.282667	0.812309	0.507562	0.636061
ENST00000420350.1	novel transcript	lncRNA	-1.42477	-1.63837	-2.38788	-0.213602	-0.963114	-0.749511	0.54174	0.44651	0.28273	0.923907	0.676	0.723569
ENST00000658626.1	novel transcript	lncRNA	-0.458668	-0.837479	-1.81499	-0.378811	-1.35632	-0.977506	0.797768	0.609115	0.282824	0.826875	0.446425	0.548309
ENST00000429725.1	endogenous retrovirus group MER61 member 1 [Source:HGNC Symbol;Acc:HGNC:27919]	lncRNA	-1.40546	-1.68349	-1.79682	-0.278031	-0.391365	-0.113333	0.409248	0.28568	0.283027	0.861133	0.816392	0.942004
ENST00000671622.1	long intergenic non-protein coding RNA 1094 [Source:HGNC Symbol;Acc:HGNC:49219]	lncRNA	-1.37506	-1.5349	-1.61075	-0.159844	-0.23569	-0.0758468	0.362353	0.275232	0.283209	0.909442	0.875114	0.956673
ENST00000641901.1	survival associated mitochondrial melanoma specific oncogenic non-coding RNA [Source:HGNC Symbol;Acc:HGNC:49644]	lncRNA	-1.46997	-1.82345	-2.702	-0.353482	-1.23203	-0.878545	0.578442	0.45349	0.283244	0.888987	0.637489	0.714199
hsa-miR-1277-5p	hsa-miR-1277-5p MIMAT0022724 Homo sapiens miR-1277-5p	mature-miRNA	3.74464	2.29055	1.96288	-1.45409	0	-0.327671	0.055315	0.192431	0.283553	0.470394	1	0.862704
ENST00000661267.1	novel transcript	lncRNA	0	-1.20011	-3.81487	-0.797514	-3.41228	-2.61476	1	0.728194	0.283573	0.826318	0.360774	0.445343
ENST00000378340.1	long intergenic non-protein coding RNA 2138 [Source:HGNC Symbol;Acc:HGNC:52998]	lncRNA	-0.20212	0.158728	0.950679	0.360849	1.1528	0.791951	0.778472	0.819568	0.283652	0.624032	0.209546	0.379481
ENST00000534505.1	novel transcript	lncRNA	0.434729	-1.88932	-1.36408	-2.32405	-1.79881	0.525236	0.759474	0.0960765	0.283727	0.0778268	0.210898	0.650022
ENST00000359491.1	novel transcript	lncRNA	0.0782768	-1.18978	-3.24808	-1.26806	-3.32636	-2.0583	0.980561	0.68645	0.284097	0.682744	0.29605	0.480172
ENST00000598433.5	novel transcript, antisense to CD36	lncRNA	0.0783664	-2.97994	-4.9964	-3.05831	-5.07477	-2.01646	0.987347	0.508233	0.284161	0.519177	0.300102	0.650866
ENST00000566715.1	novel transcript	lncRNA	-0.979682	-1.92813	-3.20146	-0.948453	-2.22177	-1.27332	0.756807	0.505731	0.284271	0.755848	0.478982	0.657253
ENST00000626397.1	long intergenic non-protein coding RNA 2197 [Source:HGNC Symbol;Acc:HGNC:53063]	lncRNA	-0.979681	-1.2	-3.3873	-0.220321	-2.40762	-2.1873	0.769755	0.696356	0.284468	0.945725	0.468575	0.472907
ENST00000661760.1	long intergenic non-protein coding RNA 1234 [Source:HGNC Symbol;Acc:HGNC:49757]	lncRNA	0.209027	-0.0107259	-2.33935	-0.219753	-2.54838	-2.32863	0.928808	0.996012	0.284492	0.923225	0.271541	0.272511
ENST00000558952.2	colorectal neoplasia differentially expressed [Source:HGNC Symbol;Acc:HGNC:37078]	lncRNA	-0.640643	-1.44781	-1.79588	-0.807169	-1.15524	-0.348067	0.720728	0.368422	0.284551	0.635946	0.513945	0.826179
ENST00000670553.1	long intergenic non-protein coding RNA 1255 [Source:HGNC Symbol;Acc:HGNC:49871]	lncRNA	-0.0885167	-1.31428	-2.26511	-1.22576	-2.1766	-0.950835	0.968804	0.521945	0.284843	0.573179	0.330687	0.638516
ENST00000649670.1	novel transcript, antisense to MSANTD4	lncRNA	-0.798418	-1.75243	-1.22775	-0.954016	-0.429327	0.524689	0.480095	0.0812242	0.285032	0.353633	0.713425	0.61661
Homo_sapiens_tRNA-Arg-CCG-1-1	Homo_sapiens_tRNA-Arg-CCG-1-1 (tRNAscan-SE ID: chr6.trna122) Arg (CCG) 73 bp Sc: 67.0 chr6:28742952-28743024 (-) // Homo_sapiens_tRNA-Arg-CCG-1-2 (tRNAscan-SE ID: chr6.trna75) Arg (CCG) 73 bp Sc: 67.0 chr6:28881388-28881460 (+) // Homo_sapiens_tRNA-Arg-CCG-1-3 (tRNAscan-SE ID: chr16.trna2) Arg (CCG) 73 bp Sc: 67.0 chr16:3150674-3150746 (+)	tRNA	0.596151	-0.863525	-1.97959	-1.45968	-2.57574	-1.11607	0.765984	0.629604	0.285073	0.451601	0.196872	0.53125
Homo_sapiens_tRNA-Val-CAC-4-1	Homo_sapiens_tRNA-Val-CAC-4-1 (tRNAscan-SE ID: chr1.trna122) Val (CAC) 73 bp Sc: 72.2 chr1:143803994-143804066 (-)	tRNA	0.249576	1.13171	0.973176	0.882133	0.7236	-0.158533	0.747029	0.151062	0.285225	0.297841	0.452072	0.870698
ENST00000626958.1	MAPT intronic transcript 1 [Source:HGNC Symbol;Acc:HGNC:43741]	lncRNA	-1.71928	-1.64759	-2.11789	0.0716877	-0.398609	-0.470297	0.397876	0.385759	0.285246	0.970326	0.84267	0.801687
ENST00000665339.1	long intergenic non-protein coding RNA 1948 [Source:HGNC Symbol;Acc:HGNC:52772]	lncRNA	0.404521	0.918693	0.601207	0.514172	0.196686	-0.317486	0.406517	0.0556027	0.285293	0.325036	0.742775	0.59258
ENST00000397264.4	novel transcript, antisense to FBXO18	lncRNA	0.333118	-1.14538	1.10871	-1.4785	0.775596	2.2541	0.7167	0.148201	0.285455	0.0926688	0.483104	0.0247458
ENST00000648602.1	novel transcript	lncRNA	0.248522	0.529158	1.14834	0.280636	0.899822	0.619185	0.79438	0.562585	0.285609	0.777437	0.431242	0.577103
ENST00000669047.1	novel transcript	lncRNA	0.320995	-0.272496	-2.46086	-0.593491	-2.78186	-2.18837	0.896371	0.903855	0.285632	0.804646	0.255306	0.327526
ENST00000663126.1	novel transcript	lncRNA	-1.96604	-1.74047	-2.3759	0.225562	-0.409863	-0.635425	0.392976	0.418444	0.285911	0.918226	0.856768	0.764188
ENST00000667183.1	long intergenic non-protein coding RNA 2160 [Source:HGNC Symbol;Acc:HGNC:53021]	lncRNA	0.488764	-0.767705	-2.24452	-1.25647	-2.73328	-1.47681	0.827985	0.709181	0.286221	0.564389	0.219034	0.467018
ENST00000658283.1	novel transcript, antisense to MMP16	lncRNA	-1.38893	-1.52104	-1.3623	-0.132118	0.0266211	0.158739	0.265161	0.193219	0.286236	0.907895	0.983046	0.892599
ENST00000578152.5	long intergenic non-protein coding RNA 1630 [Source:HGNC Symbol;Acc:HGNC:52295]	lncRNA	-0.402745	0.813547	-1.27384	1.21629	-0.87109	-2.08738	0.739901	0.508934	0.286653	0.345584	0.487637	0.10106
ENST00000438049.5	long intergenic non-protein coding RNA 689 [Source:HGNC Symbol;Acc:HGNC:27217]	lncRNA	0.452737	0.351344	-1.61253	-0.101393	-2.06526	-1.96387	0.785237	0.816461	0.286999	0.951678	0.217252	0.198516
ENST00000515343.1	novel transcript	lncRNA	0.185835	-0.335268	-0.973424	-0.521103	-1.15926	-0.638156	0.840673	0.687381	0.287066	0.570697	0.243151	0.482615
ENST00000655912.1	novel transcript, antisense to TMX4	lncRNA	0.0418289	0.574363	-1.12895	0.532534	-1.17078	-1.70331	0.969087	0.586308	0.287424	0.638476	0.303944	0.127027
ENST00000609310.3	EAF1 antisense RNA 1 [Source:HGNC Symbol;Acc:HGNC:42328]	lncRNA	-1.14642	-1.61719	-1.79942	-0.470773	-0.653006	-0.182233	0.514806	0.316032	0.287634	0.776749	0.707028	0.908652
ENST00000655873.1	novel transcript, antisense to EPHB1	lncRNA	0.568477	-1.55457	-2.17906	-2.12305	-2.74754	-0.624486	0.795562	0.430276	0.287825	0.310937	0.205427	0.748028
ENST00000553416.5	long intergenic non-protein coding RNA 1193 [Source:HGNC Symbol;Acc:HGNC:28003]	lncRNA	-1.05469	-0.713581	-2.91394	0.341114	-1.85925	-2.20036	0.716558	0.789575	0.288217	0.90333	0.517833	0.404824
ENST00000661544.1	long intergenic non-protein coding RNA 2546 [Source:HGNC Symbol;Acc:HGNC:53581]	lncRNA	-1.58444	-2.93849	-2.3881	-1.35405	-0.803657	0.550391	0.500247	0.166021	0.288356	0.537616	0.729066	0.792088
ENST00000583138.1	novel transcript, antisense to RNF138	lncRNA	-0.979693	-1.66799	-2.8907	-0.688293	-1.911	-1.22271	0.734088	0.52828	0.288701	0.804746	0.504016	0.640558
Homo_sapiens_tRNA-Arg-ACG-1-1	Homo_sapiens_tRNA-Arg-ACG-1-1 (tRNAscan-SE ID: chr6.trna6) Arg (ACG) 73 bp Sc: 67.6 chr6:26328140-26328212 (+) // Homo_sapiens_tRNA-Arg-ACG-1-2 (tRNAscan-SE ID: chr6.trna8) Arg (ACG) 73 bp Sc: 67.6 chr6:26537498-26537570 (+) // Homo_sapiens_tRNA-Arg-ACG-1-3 (tRNAscan-SE ID: chr14.trna7) Arg (ACG) 73 bp Sc: 67.6 chr14:22929701-22929773 (+)	tRNA	-0.0550382	0.349896	1.09734	0.404934	1.15238	0.747445	0.950361	0.684013	0.288859	0.659148	0.287552	0.482277
ENST00000602529.2	novel transcript, antisense to OBSCN	lncRNA	0.569339	-0.692899	-2.58315	-1.26224	-3.15249	-1.89025	0.82639	0.770714	0.288918	0.615933	0.220216	0.421371
ENST00000531549.1	novel transcript	lncRNA	-1.83915	-0.573446	-2.05677	1.26571	-0.217619	-1.48333	0.352433	0.763118	0.289036	0.509159	0.911334	0.42966
hsa-piR-10942	hsa-piR-10942	piRNA	0.566014	-0.966896	-2.16134	-1.53291	-2.72735	-1.19444	0.795444	0.626909	0.289365	0.467801	0.206535	0.542799
ENST00000526648.2	novel transcript	lncRNA	-0.461466	-0.506937	-1.90679	-0.0454716	-1.44532	-1.39985	0.809002	0.773923	0.289638	0.980536	0.446328	0.42445
ENST00000664193.1	long intergenic non-protein coding RNA 1895 [Source:HGNC Symbol;Acc:HGNC:52714]	lncRNA	-1.68204	-0.810797	-1.33658	0.871248	0.34546	-0.525787	0.158687	0.493104	0.289707	0.445909	0.777937	0.665171
ENST00000619739.1	novel transcript, antisense to CCDC91	lncRNA	-0.500927	-1.13827	-1.18517	-0.637343	-0.684242	-0.0468989	0.651127	0.25501	0.289797	0.543076	0.556181	0.964725
ENST00000669927.1	novel transcript	lncRNA	-0.211014	-1.77183	-1.74875	-1.56081	-1.53774	0.0230791	0.905705	0.252935	0.289993	0.34993	0.38381	0.987979
ENST00000666061.1	novel transcript	lncRNA	-0.347673	0.0498009	-1.63572	0.397474	-1.28805	-1.68552	0.831758	0.97416	0.29001	0.807345	0.431642	0.273422
ENST00000586744.1	GEMIN7 antisense RNA 1 [Source:HGNC Symbol;Acc:HGNC:53773]	lncRNA	0.00785138	-0.0400048	-1.07784	-0.0478561	-1.08569	-1.03783	0.993996	0.967212	0.290012	0.964077	0.325553	0.317511
ENST00000370520.3	novel transcript, antisense to SLCO4A1	lncRNA	-0.628121	-0.19992	-1.63402	0.4282	-1.0059	-1.4341	0.698745	0.896114	0.290169	0.78906	0.533044	0.345821
ENST00000454538.1	novel transcript	lncRNA	-0.647586	-0.311239	-2.68836	0.336347	-2.04077	-2.37712	0.810396	0.900276	0.290272	0.897788	0.445328	0.333125
ENST00000624919.1	novel transcript, sense overlapping PARVB	lncRNA	0.344042	0.466109	0.712677	0.122068	0.368635	0.246568	0.544658	0.388042	0.290272	0.836597	0.606722	0.722449
ENST00000565862.1	novel transcript, overlapping to PKIA	lncRNA	-0.149504	0.0109056	0.475473	0.160409	0.624977	0.464568	0.696371	0.976021	0.290318	0.676621	0.181185	0.302879
ENST00000445190.1	long intergenic non-protein coding RNA 1165 [Source:HGNC Symbol;Acc:HGNC:49534]	lncRNA	-1.1254	-2.34414	-1.88975	-1.21874	-0.764353	0.454386	0.547035	0.160254	0.290422	0.481292	0.678642	0.782056
ENST00000596769.1	novel transcript	lncRNA	-0.47304	-0.00931146	-1.33551	0.463729	-0.862466	-1.3262	0.714615	0.994077	0.291046	0.723756	0.514189	0.301551
ENST00000667626.1	long intergenic non-protein coding RNA 1719 [Source:HGNC Symbol;Acc:HGNC:52506]	lncRNA	-1.13877	-0.78185	-1.21328	0.356915	-0.074515	-0.43143	0.297765	0.460315	0.291096	0.734255	0.947988	0.697279
ENST00000621575.1	novel transcript, sense intronic to RFC3	lncRNA	-1.01248	-1.38931	-1.38068	-0.376831	-0.368199	0.00863112	0.439887	0.249355	0.291179	0.757431	0.780446	0.994342
ENST00000437322.2	USP27X antisense RNA 1 (head to head) [Source:HGNC Symbol;Acc:HGNC:27249]	lncRNA	-0.498802	-0.713515	-3.13161	-0.214713	-2.63281	-2.41809	0.873991	0.804962	0.291396	0.943715	0.398152	0.397467
hsa-piR-32831	hsa-piR-32831	piRNA	0.849329	0.611146	0.92928	-0.238183	0.0799512	0.318135	0.27973	0.396402	0.291535	0.771989	0.934016	0.727641
ENST00000606818.1	novel transcript, antisense to STK17B	lncRNA	-0.411762	-0.518213	-0.767045	-0.106451	-0.355283	-0.248833	0.543241	0.414218	0.291559	0.872963	0.637734	0.728369
ENST00000591183.1	novel transcript, antisense to HDHD2	lncRNA	0.719447	-0.173889	1.17246	-0.893336	0.453013	1.34635	0.491507	0.847727	0.291668	0.393107	0.712428	0.226038
ENST00000502291.1	long intergenic non-protein coding RNA 2499 [Source:HGNC Symbol;Acc:HGNC:53484]	lncRNA	0.444771	-2.00707	-1.63446	-2.45184	-2.07924	0.3726	0.792263	0.160428	0.291704	0.118064	0.215591	0.792795
ENST00000661452.1	novel transcript	lncRNA	-0.409094	0.301917	-1.14179	0.711011	-0.732697	-1.44371	0.703592	0.779727	0.291803	0.529085	0.517866	0.204244
ENST00000661711.1	novel transcript	lncRNA	-1.05138	-0.792602	-2.1598	0.258777	-1.10842	-1.36719	0.624943	0.692493	0.291843	0.901139	0.602165	0.489435
ENST00000565058.2	novel transcript, intronic to CATSPERB	lncRNA	-0.257272	-1.13029	-1.26623	-0.873022	-1.00896	-0.135934	0.834697	0.299989	0.2922	0.455717	0.42876	0.90492
ENST00000656613.1	SOX2 overlapping transcript [Source:HGNC Symbol;Acc:HGNC:20209]	lncRNA	-1.91484	-1.08741	-1.80249	0.827432	0.11235	-0.715083	0.266555	0.513766	0.292688	0.61655	0.947322	0.6631
ENST00000669110.1	novel transcript	lncRNA	-1.1	-1.18093	-2.38006	-0.0809262	-1.28006	-1.19913	0.646178	0.59204	0.292758	0.972063	0.588597	0.580829
ENST00000634316.1	long intergenic non-protein coding RNA 1708 [Source:HGNC Symbol;Acc:HGNC:52496]	lncRNA	-2.13789	-0.613741	-1.55498	1.52415	0.582914	-0.941235	0.133225	0.668725	0.292909	0.270919	0.683559	0.513495
ENST00000665334.1	novel transcript	lncRNA	0.327318	-0.66185	-2.04135	-0.989168	-2.36867	-1.3795	0.875471	0.727314	0.293133	0.626016	0.252663	0.462669
ENST00000647929.1	novel transcript, antisense to MED13	lncRNA	-1.91185	-1.18098	-2.38037	0.730875	-0.468514	-1.19939	0.415023	0.592452	0.293266	0.746197	0.839652	0.581198
ENST00000504175.2	novel transcript	lncRNA	-0.4988	-0.303733	-3.3353	0.195067	-2.8365	-3.03157	0.881984	0.921623	0.293296	0.952126	0.394539	0.321207
ENST00000563286.1	novel transcript	lncRNA	-0.2668	-0.3212	-1.04396	-0.0543998	-0.777155	-0.722756	0.784979	0.726126	0.293309	0.955377	0.456886	0.464364
ENST00000533638.2	NCAM1 antisense RNA1 [Source:HGNC Symbol;Acc:HGNC:48675]	lncRNA	1.09737	0.427295	-1.77094	-0.670074	-2.86831	-2.19823	0.551963	0.798587	0.293511	0.716778	0.122531	0.192912
ENST00000608770.1	novel transcript	lncRNA	-0.710337	-0.266937	-2.00155	0.4434	-1.29121	-1.73461	0.723689	0.886885	0.294222	0.821103	0.516681	0.350306
ENST00000422117.1	long intergenic non-protein coding RNA 2250 [Source:HGNC Symbol;Acc:HGNC:53148]	lncRNA	0.408473	0.136624	-0.899954	-0.271849	-1.30843	-1.03658	0.648447	0.866784	0.294518	0.769733	0.176276	0.245547
ENST00000650118.1	Novel transcript, antisense to CENPP	lncRNA	-1.58816	-0.7138	-2.38121	0.874357	-0.793057	-1.66741	0.503585	0.747705	0.294702	0.70297	0.735189	0.44586
ENST00000511543.1	FAM13A antisense RNA 1 [Source:HGNC Symbol;Acc:HGNC:19370]	lncRNA	-0.775245	0.122715	-1.74368	0.89796	-0.96844	-1.8664	0.653382	0.940765	0.295171	0.599681	0.574428	0.257878
ENST00000452120.7	maternally expressed 3 [Source:HGNC Symbol;Acc:HGNC:14575]	lncRNA	-0.257826	0.562907	-1.93513	0.820733	-1.67731	-2.49804	0.895191	0.758499	0.295185	0.672403	0.39156	0.172585
ENST00000667401.1	mir-99a-let-7c cluster host gene [Source:HGNC Symbol;Acc:HGNC:1274]	lncRNA	0.684193	-0.38768	-0.903805	-1.07187	-1.588	-0.516125	0.467827	0.619497	0.295821	0.254508	0.116359	0.549642
ENST00000658575.1	novel transcript	lncRNA	2.25358	0.797071	-0.868988	-1.45651	-3.12257	-1.66606	0.0436679	0.343862	0.295945	0.217686	0.00781937	0.068982
ENST00000664888.1	novel transcript, antisense to KIAA1217	lncRNA	0.381608	1.09824	-1.33221	0.716629	-1.71382	-2.43045	0.779475	0.403177	0.296176	0.618534	0.222266	0.0731878
ENST00000457858.1	long intergenic non-protein coding RNA 1038 [Source:HGNC Symbol;Acc:HGNC:49026]	lncRNA	-0.498797	-0.30373	-3.32187	0.195067	-2.82307	-3.01814	0.882222	0.921782	0.29626	0.952223	0.397771	0.324375
ENST00000444770.1	novel transcript	lncRNA	0.0352727	0.938488	-0.734138	0.903216	-0.769411	-1.67263	0.958531	0.186732	0.296282	0.234709	0.306679	0.0324573
ENST00000609315.1	novel transcript, antisense to TRUB2	lncRNA	0.633481	1.00332	1.12134	0.369843	0.487856	0.118013	0.521329	0.293682	0.296347	0.728045	0.676967	0.917829
ENST00000663455.1	PACRG antisense RNA 1 [Source:HGNC Symbol;Acc:HGNC:27772]	lncRNA	0.114195	0.521073	0.545493	0.406878	0.431299	0.0244202	0.796875	0.226457	0.296397	0.379266	0.432143	0.963844
ENST00000650768.1	novel transcript	lncRNA	-1.66107	-1.76523	-2.10221	-0.104154	-0.441139	-0.336985	0.426592	0.362676	0.29646	0.958234	0.830539	0.859883
ENST00000612689.1	novel transcript, antisense to ICAM3	lncRNA	1.06232	-1.9304	-1.53144	-2.99272	-2.59377	0.398957	0.513334	0.148173	0.296511	0.0495354	0.113903	0.768227
ENST00000413519.1	novel transcript	lncRNA	-0.00850365	-0.601963	-2.42675	-0.593459	-2.41825	-1.82479	0.997264	0.791004	0.296571	0.80512	0.32477	0.416388
ENST00000439707.6	non-coding RNA in the aldehyde dehydrogenase 1A pathway [Source:HGNC Symbol;Acc:HGNC:26981]	lncRNA	0.579529	-0.0153734	-2.15966	-0.594902	-2.73919	-2.14429	0.794508	0.993965	0.296601	0.785193	0.216592	0.289291
ENST00000599439.2	novel transcript, antisense to TRIM52	lncRNA	-1.40335	-0.889004	-1.92148	0.514348	-0.518124	-1.03247	0.457774	0.620056	0.296689	0.777692	0.781631	0.559949
ENST00000665540.1	novel transcript	lncRNA	-0.889623	0.118088	-1.00557	1.00771	-0.115947	-1.12366	0.321814	0.898521	0.296939	0.280031	0.904922	0.259577
Homo_sapiens_tRNA-Leu-CAA-4-1	Homo_sapiens_tRNA-Leu-CAA-4-1 (tRNAscan-SE ID: chr1.trna69) Leu (CAA) 106 bp Sc: 73.6 chr1:248873855-248873960 (+)	tRNA	0.105935	-1.33239	-1.27087	-1.43832	-1.3768	0.0615223	0.935539	0.226891	0.297017	0.244142	0.304046	0.956878
ENST00000656121.1	long intergenic non-protein coding RNA 2518 [Source:HGNC Symbol;Acc:HGNC:53509]	lncRNA	0.551467	1.25223	0.825545	0.700764	0.274077	-0.426687	0.421614	0.0709592	0.297336	0.355799	0.747119	0.618102
ENST00000596170.1	novel transcript, antisense to FEM1A	lncRNA	-2.29961	-2.08498	-3.41722	0.214631	-1.11761	-1.33224	0.502311	0.51104	0.29737	0.948146	0.742594	0.671906
ENST00000656955.1	long intergenic non-protein coding RNA 1687 [Source:HGNC Symbol;Acc:HGNC:52474]	lncRNA	-2.0344	-0.719031	-3.06692	1.31537	-1.03252	-2.34789	0.507095	0.801871	0.297453	0.656959	0.733902	0.407401
ENST00000501211.2	novel transcript	lncRNA	0.531191	-0.190478	-1.39744	-0.721669	-1.92863	-1.20697	0.721294	0.884883	0.29759	0.627559	0.201669	0.367683
ENST00000642778.1	novel transcript	lncRNA	-0.459045	-1.36929	-1.20654	-0.910247	-0.747491	0.162756	0.693285	0.183911	0.29764	0.40339	0.537114	0.880599
ENST00000667858.1	novel transcript	lncRNA	-0.601518	-0.213346	-1.86601	0.388171	-1.26449	-1.65266	0.749942	0.90383	0.297653	0.833883	0.500201	0.345872
ENST00000671120.1	novel transcript	lncRNA	-0.749092	-0.00296527	-1.10499	0.746127	-0.355898	-1.10202	0.461264	0.997692	0.297813	0.474762	0.7416	0.310839
ENST00000619109.1	NA	snRNA	1.35435	0.842902	1.23418	-0.511452	-0.120178	0.391274	0.25584	0.42482	0.297851	0.681442	0.929447	0.752311
ENST00000512609.1	novel transcript	lncRNA	0.784115	-0.80354	-1.57596	-1.58766	-2.36007	-0.772416	0.637392	0.58081	0.297969	0.325718	0.157305	0.59707
ENST00000474063.5	disrupted in renal carcinoma 3 [Source:HGNC Symbol;Acc:HGNC:17805]	lncRNA	-0.157247	-0.620458	1.04797	-0.463211	1.20522	1.66843	0.85127	0.414778	0.298356	0.572705	0.252854	0.0929898
ENST00000602322.1	PCF11 antisense RNA 1 [Source:HGNC Symbol;Acc:HGNC:52263]	lncRNA	1.04602	0.0383331	-0.832486	-1.00769	-1.87851	-0.870819	0.241282	0.958746	0.298411	0.268584	0.0503485	0.288714
hsa-miR-190a-5p	hsa-miR-190a-5p MIMAT0000458 Homo sapiens miR-190a-5p	mature-miRNA	3.75587	1.41535	1.59361	-2.34052	-2.16226	0.178257	0.0241118	0.320857	0.298533	0.170103	0.228771	0.910009
ENST00000458228.5	ENTPD1 antisense RNA 1 [Source:HGNC Symbol;Acc:HGNC:45203]	lncRNA	-1.28585	-0.130456	-1.5639	1.15539	-0.278048	-1.43344	0.391387	0.929928	0.298723	0.438767	0.854239	0.338281
ENST00000484703.1	PRICKLE2 antisense RNA 2 [Source:HGNC Symbol;Acc:HGNC:40917]	lncRNA	-0.498805	-0.718976	-2.91534	-0.220171	-2.41654	-2.19637	0.866924	0.792622	0.299098	0.939026	0.412315	0.416459
ENST00000615163.1	DARS antisense RNA 1 [Source:HGNC Symbol;Acc:HGNC:40170]	lncRNA	0.965502	-0.482909	-1.0128	-1.44841	-1.9783	-0.52989	0.388997	0.587588	0.299281	0.192024	0.0935658	0.582373
Homo_sapiens_tRNA-Thr-CGT-1-1	Homo_sapiens_tRNA-Thr-CGT-1-1 (tRNAscan-SE ID: chr6.trna133) Thr (CGT) 74 bp Sc: 78.4 chr6:28488993-28489066 (-)	tRNA	-0.961157	0.242705	-1.62049	1.20386	-0.659331	-1.86319	0.54998	0.875918	0.2994	0.449508	0.680087	0.227888
ENST00000606114.1	novel transcript, antisense to ADCY3	lncRNA	-0.185111	-1.32353	-1.43706	-1.13842	-1.25195	-0.113533	0.899993	0.302944	0.299444	0.413498	0.39921	0.930332
ENST00000623391.1	novel transcript	lncRNA	2.65444	1.49362	1.60668	-1.16082	-1.04776	0.11306	0.0999336	0.292298	0.299662	0.474766	0.546952	0.942231
ENST00000488720.1	FLNB antisense RNA 1 [Source:HGNC Symbol;Acc:HGNC:40239]	lncRNA	-0.498811	-1.63217	-2.6864	-1.13336	-2.18759	-1.05423	0.856012	0.515313	0.299682	0.667959	0.42119	0.670345
ENST00000366308.2	long intergenic non-protein coding RNA 1743 [Source:HGNC Symbol;Acc:HGNC:52531]	lncRNA	0.174136	1.68222	1.17971	1.50809	1.00557	-0.502516	0.864715	0.124986	0.300053	0.197381	0.405653	0.692976
ENST00000659225.1	novel transcript	lncRNA	-1.05597	-1.0924	-2.40715	-0.0364341	-1.35119	-1.31475	0.667961	0.629321	0.300145	0.987763	0.578616	0.555764
ENST00000651233.1	long intergenic non-protein coding RNA 847 [Source:HGNC Symbol;Acc:HGNC:45050]	lncRNA	0.0782812	-0.713411	-3.54312	-0.791692	-3.6214	-2.8297	0.982749	0.830164	0.300156	0.821081	0.313059	0.390136
ENST00000570186.1	novel transcript	lncRNA	-0.533973	-0.721356	-1.24879	-0.187383	-0.714812	-0.527429	0.661308	0.523025	0.300184	0.873966	0.568688	0.651416
ENST00000625222.1	long intergenic non-protein coding RNA 1230 [Source:HGNC Symbol;Acc:HGNC:49686]	lncRNA	-0.0187275	0.402597	-1.93254	0.421325	-1.91381	-2.33514	0.992544	0.827248	0.300245	0.831425	0.338269	0.204157
ENST00000668508.1	novel transcript	lncRNA	0.378746	-0.208947	-0.726975	-0.587694	-1.10572	-0.518027	0.5899	0.738127	0.300438	0.40534	0.15382	0.462854
ENST00000659785.1	long intergenic non-protein coding RNA 662 [Source:HGNC Symbol;Acc:HGNC:27122]	lncRNA	-0.667375	-0.239457	-1.306	0.427918	-0.638622	-1.06654	0.596935	0.844277	0.300468	0.734097	0.623433	0.396939
ENST00000649926.1	novel transcript, antisense to WWOX	lncRNA	-0.979661	-1.67232	-3.41694	-0.692659	-2.43727	-1.74462	0.778838	0.601375	0.300525	0.837129	0.481682	0.582609
ENST00000664389.1	long intergenic non-protein coding RNA 2052 [Source:HGNC Symbol;Acc:HGNC:27372]	lncRNA	-0.0544828	0.736068	0.946638	0.790551	1.00112	0.21057	0.942157	0.339419	0.300591	0.335584	0.295717	0.828644
ENST00000641715.1	survival associated mitochondrial melanoma specific oncogenic non-coding RNA [Source:HGNC Symbol;Acc:HGNC:49644]	lncRNA	0.0382427	0.72882	-1.11826	0.690578	-1.1565	-1.84708	0.972683	0.513443	0.300616	0.567	0.324602	0.115217
ENST00000605794.5	novel transcript	lncRNA	-0.764523	1.53385	-1.16895	2.29837	-0.404424	-2.7028	0.484311	0.198084	0.300617	0.0578429	0.725142	0.029855
ENST00000644216.1	novel transcript	lncRNA	-0.598141	-0.212173	-1.5003	0.385968	-0.902156	-1.28812	0.689964	0.882147	0.300782	0.795792	0.550032	0.371556
ENST00000664031.1	novel transcript	lncRNA	-1.14992	-0.972385	-2.03886	0.177537	-0.888939	-1.06648	0.575806	0.612651	0.301501	0.928624	0.661939	0.573971
ENST00000493116.6	SOX2 overlapping transcript [Source:HGNC Symbol;Acc:HGNC:20209]	lncRNA	-2.76466	-1.09236	-2.40721	1.67231	0.357449	-1.31486	0.24418	0.630392	0.301661	0.46402	0.87879	0.556989
ENST00000642336.1	novel transcript	lncRNA	-0.690517	-1.37298	-2.27326	-0.682461	-1.58275	-0.900285	0.767891	0.519119	0.301692	0.761357	0.494163	0.6685
ENST00000519692.1	novel transcript	lncRNA	-2.59199	-0.68976	-2.16625	1.90223	0.425737	-1.47649	0.220012	0.736704	0.301719	0.351647	0.838478	0.466141
ENST00000517097.1	small Cajal body-specific RNA 3 [Source:HGNC Symbol;Acc:HGNC:32577]	scaRNA	3.07629	3.02284	2.38582	-0.0534487	-0.690469	-0.63702	0.208506	0.17468	0.301886	0.982782	0.786756	0.785744
ENST00000637345.1	novel transcript	lncRNA	-1.055	-1.18606	-2.70705	-0.13106	-1.65205	-1.52099	0.703966	0.64202	0.30192	0.960992	0.547618	0.546055
ENST00000422239.6	novel transcript	lncRNA	-0.264295	-0.961494	-1.79726	-0.697199	-1.53296	-0.835761	0.887568	0.568863	0.301954	0.699027	0.408171	0.616734
ENST00000669330.1	long intergenic non-protein coding RNA 2669 [Source:HGNC Symbol;Acc:HGNC:54155]	lncRNA	-2.40157	-1.25461	-2.14705	1.14696	0.254518	-0.892445	0.253451	0.533472	0.302013	0.568789	0.902533	0.653664
ENST00000556127.1	novel transcript, antisense to MAX	lncRNA	-0.091504	-0.685852	-2.25454	-0.594348	-2.16304	-1.56869	0.968692	0.748037	0.302048	0.792565	0.348411	0.456827
ENST00000385044.3	microRNA 122 [Source:HGNC Symbol;Acc:HGNC:31501]	miRNA	2.65382	2.96025	1.43432	0.306423	-1.21951	-1.52593	0.0808721	0.0309608	0.30208	0.851951	0.461696	0.316044
ENST00000428283.5	novel transcript	lncRNA	0.705829	0.396783	1.34401	-0.309045	0.638177	0.947222	0.574907	0.728663	0.30208	0.809534	0.654369	0.474763
ENST00000639185.1	JPX transcript, XIST activator [Source:HGNC Symbol;Acc:HGNC:37191]	lncRNA	-1.11136	-0.0481067	-1.76012	1.06325	-0.648764	-1.71202	0.524585	0.977237	0.302082	0.537343	0.709719	0.308789
ENST00000451618.1	novel transcript	lncRNA	0.184317	0.417885	0.829326	0.233568	0.645009	0.41144	0.779151	0.510404	0.30212	0.735696	0.447674	0.621054
ENST00000613966.1	PAX8 antisense RNA 1 [Source:HGNC Symbol;Acc:HGNC:49271]	lncRNA	-0.913839	-0.166807	-1.86936	0.747032	-0.955526	-1.70256	0.62697	0.925571	0.302271	0.685558	0.609508	0.337591
ENST00000371086.3	deleted in lymphocytic leukemia 2 like [Source:HGNC Symbol;Acc:HGNC:13225]	lncRNA	-0.697154	0.185222	-1.34037	0.882376	-0.643216	-1.52559	0.594976	0.886834	0.3023	0.510417	0.630854	0.250988
ENST00000643667.1	SOX2 overlapping transcript [Source:HGNC Symbol;Acc:HGNC:20209]	lncRNA	-0.0437974	0.283239	0.488492	0.327036	0.53229	0.205254	0.91659	0.476273	0.302511	0.438213	0.281532	0.666988
ENST00000627566.1	KCNIP4 intronic transcript 1 [Source:HGNC Symbol;Acc:HGNC:29895]	lncRNA	-0.242958	-0.622563	0.732355	-0.379606	0.975313	1.35492	0.669683	0.234031	0.302732	0.494077	0.184204	0.0526121
ENST00000670892.1	long intergenic non-protein coding RNA 326 [Source:HGNC Symbol;Acc:HGNC:41926]	lncRNA	-1.89081	-0.613276	-1.81582	1.27754	0.0749908	-1.20255	0.287907	0.722764	0.302857	0.458416	0.965952	0.480779
ENST00000652702.2	novel transcript	lncRNA	0.239392	0.473166	1.10514	0.233774	0.865751	0.631978	0.801598	0.603114	0.302864	0.813268	0.447978	0.567586
ENST00000503989.1	long intergenic non-protein coding RNA 2102 [Source:HGNC Symbol;Acc:HGNC:52957]	lncRNA	-0.42298	0.255275	-1.17294	0.678256	-0.749956	-1.42821	0.711696	0.822743	0.302941	0.570146	0.529791	0.229608
ENST00000631519.1	small integral membrane protein 10 like 1 [Source:HGNC Symbol;Acc:HGNC:49847]	lncRNA	-0.484456	0.713377	-0.849474	1.19783	-0.365018	-1.56285	0.530096	0.387756	0.302997	0.160519	0.668472	0.0831109
ENST00000663053.1	long intergenic non-protein coding RNA 320 [Source:HGNC Symbol;Acc:HGNC:19690]	lncRNA	-0.0599037	0.859476	-1.16974	0.91938	-1.10984	-2.02922	0.958992	0.463952	0.303549	0.463103	0.362484	0.0981478
ENST00000652106.1	disrupted in schizophrenia 2	lncRNA	-0.247936	0.525416	-0.657921	0.773351	-0.409985	-1.18334	0.680623	0.385699	0.303654	0.224471	0.539978	0.0782555
ENST00000418927.2	long intergenic non-protein coding RNA 2331 [Source:HGNC Symbol;Acc:HGNC:53251]	lncRNA	2.44474	-0.250701	1.57823	-2.69544	-0.866509	1.82893	0.132599	0.852274	0.303789	0.0909016	0.621761	0.223225
ENST00000474040.5	HOXB cluster antisense RNA 3 [Source:HGNC Symbol;Acc:HGNC:40283]	lncRNA	0.325947	-1.25296	-2.21836	-1.57891	-2.54431	-0.965402	0.887898	0.546713	0.304117	0.47686	0.267469	0.639177
ENST00000625256.1	CTBP1 antisense RNA [Source:HGNC Symbol;Acc:HGNC:48337]	lncRNA	2.42475	0.123607	-1.23749	-2.30115	-3.66225	-1.3611	0.0839729	0.916128	0.304174	0.105397	0.0113495	0.266624
ENST00000669597.1	RNF139 antisense RNA 1 (head to head) [Source:HGNC Symbol;Acc:HGNC:48940]	lncRNA	-0.916712	-0.0492419	-1.30723	0.86747	-0.390518	-1.25799	0.466769	0.968739	0.304343	0.49626	0.762259	0.328648
ENST00000510551.1	long intergenic non-protein coding RNA 2265 [Source:HGNC Symbol;Acc:HGNC:53179]	lncRNA	-0.157167	-1.18066	-1.62273	-1.0235	-1.46556	-0.442064	0.926541	0.433849	0.304347	0.530152	0.387652	0.768115
ENST00000594688.1	LIPE antisense RNA 1 [Source:HGNC Symbol;Acc:HGNC:48589]	lncRNA	0.108298	-0.75829	-0.716387	-0.866587	-0.824684	0.0419032	0.872865	0.203298	0.304451	0.187061	0.271652	0.950739
ENST00000434859.1	novel transcript	lncRNA	-0.00843495	-1.75349	-2.3965	-1.74506	-2.38807	-0.643012	0.997296	0.433567	0.304632	0.46262	0.332806	0.771395
ENST00000656901.1	novel transcript, antisense to HEY2	lncRNA	-0.979657	0	-3.8327	0.195065	-2.85304	-3.0481	0.803912	1	0.305082	0.959226	0.466944	0.397076
ENST00000603854.1	novel transcript	lncRNA	-1.5057	-0.134748	-1.7993	1.37096	-0.293591	-1.66455	0.40082	0.937899	0.305143	0.432468	0.868358	0.329759
ENST00000526436.1	long intergenic non-protein coding RNA 2735 [Source:HGNC Symbol;Acc:HGNC:54252]	lncRNA	0.313321	-1.03058	-1.69319	-1.3439	-2.00651	-0.662613	0.861372	0.511348	0.30526	0.436278	0.265345	0.67445
ENST00000669430.1	novel transcript	lncRNA	1.55869	0.828426	1.47621	-0.730266	-0.0824844	0.647781	0.294054	0.527346	0.305443	0.630811	0.95971	0.660646
ENST00000659896.1	long intergenic non-protein coding RNA 1284 [Source:HGNC Symbol;Acc:HGNC:50342]	lncRNA	0.193772	0.73932	0.845854	0.545548	0.652082	0.106534	0.774926	0.277661	0.305829	0.461103	0.456355	0.903429
ENST00000503357.1	novel transcript	lncRNA	-0.886512	-0.702708	-2.11637	0.183804	-1.22986	-1.41366	0.68097	0.726788	0.305886	0.92992	0.566174	0.479185
ENST00000433082.6	PROX1 antisense RNA 1 [Source:HGNC Symbol;Acc:HGNC:43656]	lncRNA	-0.03981	0.377307	-0.650352	0.417117	-0.610543	-1.02766	0.94733	0.525285	0.305902	0.512313	0.365874	0.123662
ENST00000426112.1	novel transcript	lncRNA	0.271563	0.784637	0.552693	0.513074	0.28113	-0.231944	0.565315	0.0884407	0.30592	0.301073	0.622166	0.679169
ENST00000623052.1	chromosome 9 open reading frame 170 [Source:HGNC Symbol;Acc:HGNC:33817]	lncRNA	1.86935	0.619839	-1.78083	-1.24951	-3.65017	-2.40066	0.32738	0.720457	0.306001	0.514326	0.0576629	0.169591
ENST00000650021.1	long intergenic non-protein coding RNA 1320 [Source:HGNC Symbol;Acc:HGNC:50526]	lncRNA	-0.0903118	-1.4057	-2.49743	-1.31539	-2.40712	-1.09173	0.972279	0.551595	0.306273	0.598589	0.349791	0.639978
ENST00000642094.1	novel transcript	lncRNA	-0.0340167	-0.267499	-0.552389	-0.233483	-0.518372	-0.284889	0.946739	0.570088	0.306412	0.645646	0.365161	0.596926
ENST00000656223.1	novel transcript	lncRNA	-0.979691	-1.5711	-2.90732	-0.591412	-1.92763	-1.33622	0.744643	0.569154	0.306582	0.838676	0.518388	0.625087
ENST00000549278.2	long intergenic non-protein coding RNA 2458 [Source:HGNC Symbol;Acc:HGNC:53394]	lncRNA	-0.00591724	-0.670335	-1.74359	-0.664418	-1.73767	-1.07325	0.997433	0.68595	0.306641	0.710747	0.343895	0.516495
ENST00000499667.6	IGFBP7 antisense RNA 1 [Source:HGNC Symbol;Acc:HGNC:40296]	lncRNA	-0.736992	-0.741762	-1.50483	-0.00476936	-0.767833	-0.763064	0.625695	0.600008	0.306767	0.997402	0.613634	0.592346
Homo_sapiens_tRNA-Tyr-GTA-1-1	Homo_sapiens_tRNA-Tyr-GTA-1-1 (tRNAscan-SE ID: chr6.trna14) Tyr (GTA) 91 bp Sc: 77.9 chr6:26568858-26568948 (+)	tRNA	-0.488248	-1.21799	0.993743	-0.729739	1.48199	2.21173	0.532327	0.0838017	0.306779	0.322193	0.136884	0.0182225
ENST00000661020.1	long intergenic non-protein coding RNA 870 [Source:HGNC Symbol;Acc:HGNC:27319]	lncRNA	0.518618	-1.4553	-1.43537	-1.97392	-1.95399	0.0199292	0.737921	0.258822	0.306786	0.178605	0.213313	0.98789
ENST00000632749.1	novel transcript, antisense to AIM1	lncRNA	-0.804115	-1.15555	-1.03743	-0.35144	-0.23331	0.118129	0.402009	0.192654	0.306905	0.695949	0.820134	0.901929
ENST00000668519.1	novel transcript	lncRNA	-2.45143	-0.687231	-2.12977	1.7642	0.321662	-1.44254	0.244184	0.736055	0.306964	0.385921	0.877147	0.473785
ENST00000448941.1	zinc ribbon domain containing 1 antisense, pseudogene [Source:HGNC Symbol;Acc:HGNC:13924]	lncRNA	-2.34032	-1.51877	-1.61357	0.821556	0.726752	-0.0948038	0.128207	0.312331	0.307031	0.568092	0.632294	0.949032
ENST00000664352.1	novel transcript	lncRNA	-1.31263	0.127733	-2.22847	1.44037	-0.915835	-2.3562	0.561351	0.952479	0.307343	0.513319	0.682924	0.267419
ENST00000641091.1	long intergenic non-protein coding RNA 2211 [Source:HGNC Symbol;Acc:HGNC:53078]	lncRNA	-2.98114	-1.94633	-3.38941	1.03481	-0.408269	-1.44308	0.387579	0.545181	0.307647	0.755554	0.90514	0.651088
ENST00000626085.2	novel transcript, antisense to CD48	lncRNA	-1.08202	-1.4418	-1.43356	-0.359784	-0.351544	0.00823999	0.445023	0.269511	0.307666	0.785407	0.804443	0.994978
ENST00000421077.1	novel transcript (FLJ31539)	lncRNA	0.561453	0.0141573	-0.63554	-0.547296	-1.19699	-0.649697	0.372718	0.979836	0.307735	0.393828	0.086118	0.306389
ENST00000657099.1	novel transcript, antisense to CNKSR3	lncRNA	-0.445103	0.375925	-1.87795	0.821028	-1.43284	-2.25387	0.818929	0.836457	0.307803	0.668838	0.459866	0.214333
ENST00000661869.1	novel transcript	lncRNA	-0.229236	-0.655102	-0.837477	-0.425866	-0.608241	-0.182375	0.770681	0.360091	0.307856	0.579504	0.483283	0.820589
ENST00000658318.1	testis-specific transcript, Y-linked 14 [Source:HGNC Symbol;Acc:HGNC:18495]	lncRNA	0.265065	-1.02623	-1.48102	-1.2913	-1.74609	-0.45479	0.867605	0.454811	0.307871	0.3982	0.275179	0.74258
ENST00000656059.1	long intergenic non-protein coding RNA 1532 [Source:HGNC Symbol;Acc:HGNC:51272]	lncRNA	-0.498808	-1.53945	-2.7086	-1.04064	-2.20979	-1.16915	0.859528	0.55017	0.308035	0.701295	0.428302	0.645955
ENST00000465215.1	long intergenic non-protein coding RNA 2085 [Source:HGNC Symbol;Acc:HGNC:27190]	lncRNA	-0.0784834	0.49474	-0.508948	0.573224	-0.430464	-1.00369	0.867601	0.286628	0.308294	0.245155	0.413622	0.0539312
ENST00000637374.1	NA	rRNA	0.884033	0.404623	-0.65528	-0.479411	-1.53931	-1.0599	0.193173	0.502488	0.308389	0.500037	0.0388152	0.117149
ENST00000655841.1	SNAP25 antisense RNA 1 [Source:HGNC Symbol;Acc:HGNC:44312]	lncRNA	-1.82528	-1.44968	-2.59987	0.375605	-0.774591	-1.1502	0.492393	0.558508	0.308469	0.88321	0.768323	0.638248
ENST00000455169.1	zinc ribbon domain containing 1 antisense, pseudogene [Source:HGNC Symbol;Acc:HGNC:13924]	lncRNA	-1.39204	0.274188	-1.27849	1.66623	0.113553	-1.55267	0.246354	0.828074	0.308518	0.180185	0.926806	0.23095
ENST00000630726.2	novel transcript, antisense to KNG1, HRG, FETUB, AHSG and DNAJB11	lncRNA	-0.182977	0.575917	-1.28925	0.758894	-1.10627	-1.86516	0.889945	0.654762	0.308739	0.580372	0.413462	0.15738
ENST00000670186.1	novel transcript	lncRNA	0.469254	0.254293	-2.30957	-0.214961	-2.77882	-2.56386	0.84679	0.909058	0.308746	0.927916	0.250135	0.246585
ENST00000649512.1	novel transcript	lncRNA	-0.0835491	-0.563593	-1.93446	-0.480044	-1.85091	-1.37087	0.96733	0.76145	0.308967	0.80927	0.362077	0.457832
ENST00000453045.1	BARX1 divergent transcript [Source:HGNC Symbol;Acc:HGNC:50673]	lncRNA	-1.0126	-0.523139	-1.01333	0.48946	-0.000734299	-0.490195	0.277783	0.562733	0.308967	0.592006	0.999417	0.61606
ENST00000427929.5	novel transcript, antisense to FOSL2	lncRNA	0	-1.20024	-4.75628	-0.797704	-4.35375	-3.55605	1	0.791498	0.309232	0.867419	0.375163	0.429887
ENST00000383461.6	H1FX antisense RNA 1 [Source:HGNC Symbol;Acc:HGNC:27953]	lncRNA	0.25306	1.00722	-1.89297	0.754164	-2.14603	-2.90019	0.899695	0.584732	0.309244	0.705096	0.285658	0.116086
hsa-miR-140-3p	hsa-miR-140-3p MIMAT0004597 Homo sapiens miR-140-3p	mature-miRNA	2.14488	2.93366	1.55941	0.788786	-0.585467	0	0.189636	0.0484143	0.309379	0.648631	0.741125	1
ENST00000658603.1	long intergenic non-protein coding RNA 2546 [Source:HGNC Symbol;Acc:HGNC:53581]	lncRNA	0.483846	-0.701355	-1.60176	-1.1852	-2.0856	-0.900403	0.778824	0.642146	0.309435	0.479447	0.22965	0.554784
ENST00000660826.1	long intergenic non-protein coding RNA 499 [Source:HGNC Symbol;Acc:HGNC:43436]	lncRNA	-2.04411	-1.53453	-2.76864	0.509584	-0.724534	-1.23412	0.470354	0.56128	0.309488	0.851494	0.795988	0.636344
ENST00000550290.2	novel transcript	lncRNA	-0.318576	0.28133	0.825564	0.599907	1.14414	0.544234	0.615941	0.656898	0.309606	0.366694	0.171693	0.51493
ENST00000650504.1	novel transcript	lncRNA	-0.610376	-0.690181	-2.16922	-0.0798046	-1.55885	-1.47904	0.788147	0.740862	0.309613	0.971102	0.488139	0.473198
ENST00000671323.1	ENTPD1 antisense RNA 1 [Source:HGNC Symbol;Acc:HGNC:45203]	lncRNA	-0.137591	0.25394	-1.76961	0.391532	-1.63202	-2.02355	0.940579	0.882907	0.309693	0.831193	0.378571	0.242753
ENST00000652670.1	novel transcript, antisense to SLC9A3	lncRNA	-0.0627203	-0.349639	-0.72518	-0.286919	-0.66246	-0.375541	0.926679	0.57729	0.309779	0.673043	0.383786	0.598108
ENST00000666693.1	novel transcript	lncRNA	-1.58475	-1.18244	-2.38977	0.40231	-0.805024	-1.20733	0.519408	0.605698	0.309874	0.865233	0.740551	0.593157
ENST00000504861.2	novel transcript	lncRNA	1.14534	0.99082	-1.02581	-0.154517	-2.17115	-2.01663	0.325948	0.349907	0.310522	0.902739	0.0761205	0.0726877
ENST00000600257.1	novel transcript, antisense to ZNF665	lncRNA	-1.25695	-0.125792	-1.37697	1.13116	-0.120022	-1.25118	0.347447	0.925514	0.310649	0.399405	0.929418	0.358494
ENST00000506392.1	long intergenic non-protein coding RNA 1957 [Source:HGNC Symbol;Acc:HGNC:52783]	lncRNA	-2.70675	-2.01953	-2.62578	0.687225	0.0809674	-0.606257	0.311065	0.420007	0.310799	0.788839	0.975629	0.806966
ENST00000502205.2	DIAPH1 antisense RNA 1 [Source:HGNC Symbol;Acc:HGNC:40177]	lncRNA	0.44801	-0.125979	-1.59105	-0.573989	-2.03906	-1.46507	0.793796	0.934863	0.310841	0.735947	0.237976	0.346703
ENST00000648691.1	novel transcript	lncRNA	-0.143297	0.731004	-1.55629	0.874301	-1.413	-2.2873	0.928933	0.634727	0.311164	0.592518	0.386512	0.143813
ENST00000614030.1	novel transcript	lncRNA	-0.336501	0.0186405	0.618312	0.355141	0.954813	0.599671	0.50902	0.969461	0.311269	0.486897	0.129552	0.326903
ENST00000635333.1	novel transcript	lncRNA	-1.17477	-0.0865904	-1.86751	1.08818	-0.692742	-1.78092	0.535664	0.961988	0.311303	0.558655	0.713621	0.324451
ENST00000656381.1	long intergenic non-protein coding RNA 1122 [Source:HGNC Symbol;Acc:HGNC:49267]	lncRNA	-1.91457	-0.681178	-1.91221	1.2334	0.00236297	-1.23103	0.319205	0.712869	0.311961	0.506966	0.999007	0.500382
ENST00000501178.2	novel transcript	lncRNA	-0.97966	-1.96728	-3.64351	-0.98762	-2.66385	-1.67623	0.796906	0.572858	0.312124	0.788019	0.481338	0.628381
ENST00000419101.3	long intergenic non-protein coding RNA 608 [Source:HGNC Symbol;Acc:HGNC:27179]	lncRNA	-0.0964786	-0.311176	-3.04583	-0.214698	-2.94936	-2.73466	0.97593	0.915604	0.3122	0.944771	0.352582	0.347232
ENST00000512496.1	EGFLAM antisense RNA 4 [Source:HGNC Symbol;Acc:HGNC:41166]	lncRNA	-0.00553174	-0.598671	-2.41085	-0.59314	-2.40532	-1.81218	0.998264	0.797138	0.312243	0.809886	0.339684	0.431542
ENST00000655547.1	novel transcript	lncRNA	-0.11007	-0.108662	-1.90846	0.00140807	-1.79839	-1.7998	0.956673	0.953382	0.312293	0.999435	0.372383	0.330089
hsa-piR-24828	hsa-piR-24828	piRNA	-1.44108	-0.236994	-1.61515	1.20408	-0.174073	-1.37816	0.375715	0.880406	0.312346	0.447444	0.913811	0.375795
ENST00000413352.3	lncRNA regulator of Akt signaling associated with HCC and RCC [Source:HGNC Symbol;Acc:HGNC:53864]	lncRNA	0.917192	0.697729	-1.90249	-0.219463	-2.81969	-2.60022	0.653024	0.708192	0.312458	0.913826	0.168128	0.164464
ENST00000398460.3	maternally expressed 3 [Source:HGNC Symbol;Acc:HGNC:14575]	lncRNA	0.464757	-1.4238	-2.00097	-1.88855	-2.46573	-0.577177	0.82735	0.45121	0.31247	0.353287	0.244703	0.758466
ENST00000667359.1	novel transcript	lncRNA	1.25564	2.10853	1.10666	0.852896	-0.14898	-1.00188	0.243537	0.0518678	0.312683	0.489404	0.904679	0.423147
ENST00000568430.1	novel transcript	lncRNA	0.750197	-0.451703	-1.18642	-1.2019	-1.93661	-0.734712	0.574297	0.686295	0.312888	0.363743	0.158096	0.527114
ENST00000422206.5	novel transcript	lncRNA	-0.467706	-0.130863	-0.503278	0.336843	-0.0355724	-0.372416	0.319616	0.769429	0.313054	0.469812	0.945089	0.452016
ENST00000412749.1	novel transcript, antisense to GTF3C2 and EIF2B4	lncRNA	-1.79209	-0.940349	-1.48325	0.851745	0.308841	-0.542904	0.21014	0.500852	0.313104	0.533013	0.830329	0.699899
ENST00000651868.1	novel transcript	lncRNA	-0.440726	-2.04812	-1.48832	-1.60739	-1.04759	0.559799	0.776685	0.127836	0.313579	0.261981	0.501158	0.678201
ENST00000657404.1	novel transcript	lncRNA	-0.498816	-0.71843	-2.10562	-0.219614	-1.60681	-1.38719	0.822414	0.724918	0.31407	0.918595	0.464416	0.490767
ENST00000647665.1	spermatogenesis associated 41 [Source:HGNC Symbol;Acc:HGNC:48613]	lncRNA	-2.36119	-2.07541	-1.59276	0.285775	0.768427	0.482652	0.124998	0.157279	0.314126	0.838303	0.613255	0.73885
ENST00000624299.1	NR2F2 antisense RNA 1 [Source:HGNC Symbol;Acc:HGNC:44222]	lncRNA	0.29848	0.773911	0.64887	0.475432	0.35039	-0.125042	0.583065	0.148893	0.31413	0.414799	0.60851	0.853689
ENST00000649029.1	long intergenic non-protein coding RNA 707 [Source:HGNC Symbol;Acc:HGNC:44691]	lncRNA	-1.40028	-0.902053	-1.42826	0.498226	-0.0279804	-0.526206	0.319381	0.507054	0.314375	0.712043	0.984169	0.699591
ENST00000653754.1	long intergenic non-protein coding RNA 2507 [Source:HGNC Symbol;Acc:HGNC:53496]	lncRNA	0.121534	-0.741556	-1.67978	-0.86309	-1.80131	-0.938219	0.946431	0.646402	0.314734	0.623539	0.319256	0.561547
ENST00000446954.2	RAET1E antisense RNA 1 [Source:HGNC Symbol;Acc:HGNC:48994]	lncRNA	-0.2139	-0.528725	-1.16757	-0.314825	-0.953675	-0.63885	0.857098	0.626552	0.314794	0.787213	0.440514	0.575028
ENST00000564165.1	novel transcript	lncRNA	-0.0186918	-0.344784	-1.29765	-0.326092	-1.27896	-0.952864	0.989219	0.784315	0.314851	0.812639	0.362516	0.457665
ENST00000584167.1	novel transcript, antisense to PIEZO2	lncRNA	0.43104	0.137937	-1.61914	-0.293103	-2.05018	-1.75708	0.805977	0.931097	0.31493	0.867243	0.246177	0.274988
ENST00000670588.1	CCDC26 long non-coding RNA [Source:HGNC Symbol;Acc:HGNC:28416]	lncRNA	-1.38963	0.116624	-1.58706	1.50626	-0.197431	-1.70369	0.379829	0.940748	0.315202	0.33954	0.90107	0.27936
ENST00000556973.1	long intergenic non-protein coding RNA 239 [Source:HGNC Symbol;Acc:HGNC:20119]	lncRNA	-1.31136	-2.29037	-1.81231	-0.979005	-0.500948	0.478057	0.480879	0.173711	0.315374	0.569533	0.785463	0.773547
ENST00000607680.5	PLS3 antisense RNA 1 [Source:HGNC Symbol;Acc:HGNC:50343]	lncRNA	-0.979607	0	-4.69718	0.195063	-3.71757	-3.91264	0.842859	1	0.315394	0.967439	0.44899	0.385234
hsa-miR-1180-3p	hsa-miR-1180-3p MIMAT0005825 Homo sapiens miR-1180-3p	mature-miRNA	3.56536	2.77303	1.78743	-0.792332	0	-0.985599	0.0608604	0.107371	0.315406	0.688296	1	0.595836
ENST00000671643.1	novel transcript	lncRNA	-1.04618	-1.21874	-1.2941	-0.172562	-0.247917	-0.0753545	0.415503	0.309067	0.31546	0.886254	0.848385	0.950381
ENST00000608511.6	ATP1A1 antisense RNA 1 [Source:HGNC Symbol;Acc:HGNC:28262]	lncRNA	-0.135968	0.166872	-1.27044	0.302841	-1.13447	-1.43731	0.91712	0.893661	0.315477	0.820399	0.400747	0.266606
ENST00000603308.2	double homeobox A pseudogene 8 [Source:HGNC Symbol;Acc:HGNC:32187]	lncRNA	0.0782664	-2.17041	-2.69047	-2.24868	-2.76873	-0.520057	0.978036	0.399382	0.315587	0.407428	0.325265	0.838039
ENST00000671652.1	novel transcript	lncRNA	0.571555	-0.598653	-2.39554	-1.17021	-2.96709	-1.79689	0.822224	0.797275	0.315697	0.635274	0.239233	0.435792
ENST00000513849.1	novel transcript	lncRNA	-2.94925	-1.66926	-2.87249	1.27998	0.0767562	-1.20323	0.318743	0.547799	0.315741	0.653474	0.979136	0.662026
ENST00000649504.1	novel transcript, antisense to DUPD1	lncRNA	-1.18232	-0.569937	-1.82262	0.612381	-0.640298	-1.25268	0.525975	0.747832	0.315771	0.735757	0.730337	0.478042
ENST00000674004.1	AFAP1 antisense RNA 1 [Source:HGNC Symbol;Acc:HGNC:28141]	lncRNA	1.72747	-0.394285	-1.15088	-2.12175	-2.87835	-0.756599	0.197569	0.713696	0.316174	0.110442	0.038294	0.504956
hsa-miR-3184-5p	hsa-miR-3184-5p MIMAT0015064 Homo sapiens miR-3184-5p	mature-miRNA	3.60764	2.81112	1.82665	-0.796521	0	-0.984464	0.0636792	0.110715	0.316182	0.69262	1	0.603685
hsa-piR-12584	hsa-piR-12584	piRNA	-0.419098	0.0804398	-0.97006	0.499537	-0.550962	-1.0505	0.653506	0.929896	0.316252	0.60077	0.583937	0.287761
ENST00000597346.1	KCNQ1 opposite strand/antisense transcript 1 [Source:HGNC Symbol;Acc:HGNC:6295]	lncRNA	0.130194	0.177194	-0.356248	0.0469997	-0.486442	-0.533441	0.708336	0.585281	0.316271	0.891933	0.194541	0.131234
ENST00000418968.5	novel transcript	lncRNA	-0.915161	0.444909	-1.24727	1.36007	-0.332109	-1.69218	0.451922	0.722737	0.316572	0.284494	0.792473	0.192449
ENST00000430756.2	DXZ4 associated non-coding transcript 2, distal [Source:HGNC Symbol;Acc:HGNC:50862]	lncRNA	-0.979658	-2.06901	-3.64475	-1.08935	-2.6651	-1.57574	0.798833	0.55679	0.316739	0.768859	0.485448	0.652139
ENST00000506106.1	novel transcript, antisense to ACTBL2	lncRNA	1.0075	-0.0136259	1.0977	-1.02113	0.0901939	1.11132	0.340472	0.987993	0.31682	0.336337	0.941503	0.313041
hsa-piR-26887	hsa-piR-26887	piRNA	-0.410664	-0.165213	-0.659804	0.24545	-0.24914	-0.494591	0.496453	0.777075	0.316873	0.687721	0.715416	0.457333
ENST00000607032.1	novel transcript	lncRNA	0.76742	2.2614	1.33269	1.49398	0.565268	-0.92871	0.551116	0.0823903	0.31689	0.29198	0.695651	0.524109
ENST00000670008.1	long intergenic non-protein coding RNA 1814 [Source:HGNC Symbol;Acc:HGNC:52618]	lncRNA	0	0	-4.67464	0	-4.2721	-3.8901	1	1	0.317749	1	0.384308	0.388007
ENST00000563129.2	novel transcript	lncRNA	0.929791	-0.866166	-1.43287	-1.79596	-2.36266	-0.566706	0.559744	0.517581	0.317786	0.244553	0.146468	0.680777
ENST00000428920.2	novel transcript	lncRNA	0.0966413	0.0278403	-1.23775	-0.068801	-1.33439	-1.26559	0.940968	0.981691	0.317809	0.958552	0.32208	0.314716
ENST00000665650.1	RABGAP1L divergent transcript [Source:HGNC Symbol;Acc:HGNC:54296]	lncRNA	-0.39125	-0.0785824	-1.36951	0.312667	-0.978259	-1.29093	0.782218	0.953568	0.318362	0.825678	0.497339	0.34846
ENST00000442749.2	CNTN4 antisense RNA 1 [Source:HGNC Symbol;Acc:HGNC:39985]	lncRNA	0.129709	0.131003	-1.86161	0.00129422	-1.99132	-1.99261	0.948487	0.94323	0.318457	0.999479	0.321232	0.278704
ENST00000668942.1	TMEM72 antisense RNA 1 [Source:HGNC Symbol;Acc:HGNC:27349]	lncRNA	0.272096	0.161168	-1.72687	-0.110928	-1.99897	-1.88804	0.884583	0.925026	0.318666	0.952493	0.287525	0.271833
ENST00000396885.2	SZT2 antisense RNA 1 [Source:HGNC Symbol;Acc:HGNC:41225]	lncRNA	0.772083	0.698727	-0.591412	-0.0733559	-1.36349	-1.29014	0.203623	0.217362	0.318673	0.908755	0.0399557	0.0394858
ENST00000655235.1	novel transcript, antisense to PCDHA5, PCDHA4, PCDHA3, PCDHA2 and PCDHA1	lncRNA	-0.498799	-1.59156	-2.93297	-1.09276	-2.43417	-1.34142	0.872898	0.576706	0.31907	0.715872	0.430863	0.634403
ENST00000654792.1	long intergenic non-protein coding RNA 1094 [Source:HGNC Symbol;Acc:HGNC:49219]	lncRNA	-1.53243	-1.08994	-2.91775	0.442488	-1.38532	-1.82781	0.618228	0.701904	0.31931	0.881485	0.649351	0.516492
ENST00000662953.1	negative regulator of interferon response [Source:HGNC Symbol;Acc:HGNC:51269]	lncRNA	-0.663186	-0.224118	-2.60957	0.439068	-1.94638	-2.38545	0.811242	0.930186	0.31937	0.87058	0.479795	0.346459
ENST00000670867.1	SCN1A and SCN9A antisense RNA 1 [Source:HGNC Symbol;Acc:HGNC:54069]	lncRNA	-1.16666	-0.719114	-3.14292	0.447545	-1.97626	-2.42381	0.72625	0.814735	0.319374	0.889508	0.549846	0.425152
ENST00000441459.1	novel transcript	lncRNA	-0.409596	-0.867522	2.02512	-0.457925	2.43471	2.89264	0.837377	0.636304	0.319388	0.812278	0.250485	0.141553
ENST00000441653.5	zinc ribbon domain containing 1 antisense, pseudogene [Source:HGNC Symbol;Acc:HGNC:13924]	lncRNA	1.27751	0.480611	-2.22405	-0.796899	-3.50156	-2.70466	0.594253	0.826787	0.319739	0.735302	0.143467	0.217048
ENST00000619319.1	novel transcript	lncRNA	-0.576414	0.168805	-0.831447	0.745219	-0.255033	-1.00025	0.457852	0.829496	0.319757	0.356509	0.766428	0.24769
ENST00000587933.1	novel transcript, sense intronic to NEDD4L	lncRNA	-2.81677	-1.37023	-2.10667	1.44654	0.710103	-0.736441	0.186662	0.505076	0.319788	0.479084	0.735961	0.716436
ENST00000522762.1	novel transcript	lncRNA	-0.657601	-1.09385	-2.19355	-0.436249	-1.53595	-1.0997	0.778866	0.609535	0.319837	0.846898	0.50786	0.603481
ENST00000595394.1	PLCE1 antisense RNA 2 [Source:HGNC Symbol;Acc:HGNC:51206]	lncRNA	0.495105	-0.101505	-1.86997	-0.59661	-2.36507	-1.76846	0.807037	0.956246	0.319934	0.764339	0.241222	0.336558
ENST00000548231.1	novel transcript, antisense to ARNT2	lncRNA	-0.522071	-0.0862369	-2.45581	0.435834	-1.93374	-2.36957	0.842122	0.971511	0.320069	0.864189	0.457096	0.321912
ENST00000628085.2	novel transcript, antisense to SLC38A11 and SCN3A	lncRNA	-0.979677	-1.57012	-3.20768	-0.590447	-2.228	-1.63756	0.773834	0.615804	0.320088	0.857721	0.510534	0.597761
ENST00000606034.1	novel transcript	lncRNA	0.488565	-1.99047	-2.25816	-2.47903	-2.74673	-0.267694	0.840079	0.358581	0.320216	0.281056	0.251983	0.900542
ENST00000663251.1	novel transcript	lncRNA	0.841243	0.850134	1.39166	0.00889091	0.55042	0.541529	0.541328	0.506057	0.320227	0.995011	0.719417	0.707642
ENST00000425449.1	NGF antisense RNA 1 [Source:HGNC Symbol;Acc:HGNC:53922]	lncRNA	-0.134784	-1.27323	-1.93652	-1.13844	-1.80174	-0.663292	0.94851	0.495033	0.320412	0.568966	0.385553	0.720522
ENST00000458063.1	ZNF32 antisense RNA 3 [Source:HGNC Symbol;Acc:HGNC:23583]	lncRNA	-1.50943	-2.13598	-2.1311	-0.626554	-0.621669	0.00488488	0.500525	0.297068	0.320453	0.767663	0.77889	0.99807
ENST00000630242.2	family with sequence similarity 30 member A [Source:HGNC Symbol;Acc:HGNC:19955]	lncRNA	-0.451135	-0.574009	-0.706195	-0.122874	-0.25506	-0.132186	0.488561	0.347205	0.320666	0.847524	0.728806	0.850186
ENST00000662803.1	long intergenic non-protein coding RNA 1725 [Source:HGNC Symbol;Acc:HGNC:52513]	lncRNA	0.28125	0.184065	0.827524	-0.0971855	0.546274	0.64346	0.685925	0.776811	0.320714	0.892023	0.537645	0.449313
ENST00000609909.1	novel transcript, antisense to SLC16A4	lncRNA	-0.831633	-0.46857	-0.854455	0.363063	-0.0228229	-0.385886	0.289938	0.541524	0.321135	0.640341	0.979066	0.651077
ENST00000564121.1	novel transcript	lncRNA	0.0670612	-0.647541	-1.13003	-0.714603	-1.1971	-0.482493	0.9547	0.535896	0.32158	0.534504	0.332995	0.663473
ENST00000428673.1	novel transcript	lncRNA	0.786822	0.0187646	-1.46074	-0.768057	-2.24756	-1.47951	0.628824	0.989629	0.321691	0.637332	0.17476	0.316043
Homo_sapiens_tRNA-Gln-TTG-1-1	Homo_sapiens_tRNA-Gln-TTG-1-1 (tRNAscan-SE ID: chr17.trna14) Gln (TTG) 72 bp Sc: 72.6 chr17:49192528-49192599 (+)	tRNA	0.626502	1.14906	-0.936299	0.522562	-1.5628	-2.08536	0.543761	0.259861	0.321741	0.653507	0.155044	0.0552192
ENST00000439186.1	novel transcript	lncRNA	-0.00939136	-0.993694	-2.19428	-0.984302	-2.18488	-1.20058	0.99683	0.64479	0.321963	0.666631	0.350792	0.573203
ENST00000561655.2	HAND2 antisense RNA 1 [Source:HGNC Symbol;Acc:HGNC:48872]	lncRNA	-2.23337	-1.48256	-2.42648	0.750803	-0.193109	-0.943913	0.377622	0.533302	0.322766	0.757388	0.938507	0.687906
ENST00000566841.1	novel transcript, antisense to HOMER2, C15orf40 and BTBD1	lncRNA	-0.175448	-0.0288104	-1.06187	0.146637	-0.886426	-1.03306	0.870401	0.97748	0.322794	0.892839	0.436294	0.341972
ENST00000607269.1	novel transcript, antisense to POU4F1	lncRNA	-0.684803	0.168545	-0.573693	0.853347	0.11111	-0.742237	0.181478	0.748592	0.322895	0.112455	0.850877	0.218099
ENST00000618978.1	NA	snRNA	1.15046	0.844405	0.93999	-0.306053	-0.210469	0.0955848	0.203901	0.300631	0.322934	0.750661	0.845493	0.924303
ENST00000617014.1	TSC22D1 antisense RNA 1 [Source:HGNC Symbol;Acc:HGNC:43684]	lncRNA	-0.733274	-2.55253	-2.05148	-1.81926	-1.3182	0.501059	0.736995	0.189443	0.323196	0.372756	0.542921	0.79478
ENST00000664266.1	DCTN1 antisense RNA 1 [Source:HGNC Symbol;Acc:HGNC:44151]	lncRNA	-2.12511	0.0256718	-1.67072	2.15078	0.454393	-1.69639	0.20249	0.987761	0.323708	0.192108	0.785378	0.311089
ENST00000435531.1	novel transcript	lncRNA	-0.0983886	-0.064807	-1.12457	0.0335816	-1.02618	-1.05977	0.933131	0.953188	0.323711	0.977513	0.401985	0.360462
ENST00000667650.1	novel transcript, antisense to PLXDC2	lncRNA	-0.234075	-0.857905	-1.31371	-0.62383	-1.07964	-0.455809	0.865695	0.490971	0.324085	0.639717	0.445156	0.721527
ENST00000644960.1	novel transcript	lncRNA	-0.498807	-0.713583	-2.71246	-0.214776	-2.21365	-1.99887	0.864168	0.789941	0.324149	0.939276	0.443403	0.450439
ENST00000615842.1	RNA, variant U1 small nuclear 29 [Source:HGNC Symbol;Acc:HGNC:54433]	snRNA	3.1421	1.811	1.02634	-1.3311	-2.11575	-0.784653	0.00969032	0.0724647	0.324155	0.31882	0.119816	0.50586
ENST00000655902.1	novel transcript	lncRNA	-0.789537	0.699098	-1.65527	1.48863	-0.865736	-2.35437	0.647376	0.675708	0.324157	0.389	0.617897	0.161318
ENST00000657255.1	miRlet-7a-1/let-7f-1/let-7d cluster host gene [Source:HGNC Symbol;Acc:HGNC:53970]	lncRNA	-0.0355811	-0.431191	0.644432	-0.39561	0.680013	1.07562	0.947123	0.379952	0.324169	0.453992	0.318754	0.0963875
ENST00000657874.1	novel transcript, antisense to NEK1	lncRNA	-1.07929	-0.685434	-1.91416	0.393851	-0.83488	-1.22873	0.595231	0.71827	0.324401	0.841491	0.67794	0.512786
ENST00000399869.1	novel transcript	lncRNA	-1.53515	-2.07762	-2.91317	-0.542474	-1.37802	-0.835544	0.622668	0.467185	0.324401	0.856672	0.656407	0.768063
ENST00000669814.1	small nucleolar RNA host gene 14 [Source:HGNC Symbol;Acc:HGNC:37462]	lncRNA	-0.299228	-0.764974	-1.34037	-0.465746	-1.04115	-0.5754	0.834046	0.555439	0.324586	0.736798	0.471262	0.661955
ENST00000662900.1	novel transcript, antisense to MGMT	lncRNA	-0.00544295	0.121833	0.351887	0.127276	0.357329	0.230054	0.987087	0.697717	0.324846	0.701499	0.3389	0.515079
ENST00000664319.1	mir-99a-let-7c cluster host gene [Source:HGNC Symbol;Acc:HGNC:1274]	lncRNA	-0.498809	-0.718952	-2.71266	-0.220143	-2.21386	-1.99371	0.86442	0.788781	0.325041	0.937877	0.444234	0.45247
ENST00000666796.1	MIR2052 host gene [Source:HGNC Symbol;Acc:HGNC:51555]	lncRNA	-0.0978878	-0.174734	-1.40858	-0.0768467	-1.31069	-1.23385	0.948837	0.901436	0.325222	0.959704	0.394828	0.387215
ENST00000563251.1	novel transcript, antisense to GPR56	lncRNA	-1.58496	-1.1837	-2.39783	0.401264	-0.812865	-1.21413	0.534116	0.617707	0.325419	0.870285	0.74719	0.60417
ENST00000656239.1	novel transcript	lncRNA	-2.26055	-2.57645	-1.31197	-0.315902	0.948579	1.26448	0.0690776	0.0275221	0.325575	0.767925	0.447659	0.281897
ENST00000432250.1	novel transcript	lncRNA	-0.469845	0.602636	-1.65493	1.07248	-1.18508	-2.25756	0.787225	0.718681	0.325674	0.539966	0.500802	0.182463
ENST00000522776.5	novel transcript	lncRNA	-0.362786	-0.652864	0.87996	-0.290078	1.24275	1.53282	0.613187	0.324988	0.325786	0.678116	0.177791	0.0817378
ENST00000423323.2	COX10 antisense RNA 1 [Source:HGNC Symbol;Acc:HGNC:38873]	lncRNA	-0.594423	-0.641993	-2.00689	-0.0475702	-1.41247	-1.3649	0.78247	0.747148	0.326145	0.981849	0.509442	0.490268
ENST00000669666.1	long intergenic non-protein coding RNA 1915 [Source:HGNC Symbol;Acc:HGNC:52734]	lncRNA	0.456038	-0.59795	-1.31319	-1.05399	-1.76923	-0.715243	0.758154	0.641065	0.326176	0.468092	0.238609	0.583882
ENST00000428945.1	novel transcript	lncRNA	-1.53438	-1.83046	-3.40623	-0.296078	-1.87186	-1.57578	0.675071	0.586036	0.326274	0.933225	0.606808	0.636681
ENST00000565102.1	novel transcript	lncRNA	-0.391284	0.00361285	0.918305	0.394897	1.30959	0.914692	0.60018	0.996082	0.326359	0.608281	0.173965	0.338101
ENST00000650033.1	long intergenic non-protein coding RNA 511 [Source:HGNC Symbol;Acc:HGNC:43564]	lncRNA	-1.56817	-1.09176	-2.39837	0.476407	-0.830202	-1.30661	0.539649	0.646208	0.326511	0.846781	0.742733	0.578017
ENST00000661231.1	long intergenic non-protein coding RNA 607 [Source:HGNC Symbol;Acc:HGNC:43944]	lncRNA	0.195165	-0.189011	0.973842	-0.384176	0.778676	1.16285	0.820818	0.809646	0.326549	0.657115	0.461585	0.242948
ENST00000650017.1	lung cancer associated transcript 1 [Source:HGNC Symbol;Acc:HGNC:48498]	lncRNA	-0.0838344	-2.16101	-1.92472	-2.07717	-1.84089	0.236288	0.968105	0.243123	0.326661	0.2919	0.375057	0.897107
ENST00000659508.1	novel transcript	lncRNA	-0.286303	-0.653319	-1.16129	-0.367015	-0.87499	-0.507974	0.81406	0.556264	0.326672	0.757188	0.486104	0.659488
ENST00000652183.1	Prader-Willi region non-protein coding RNA 4 [Source:HGNC Symbol;Acc:HGNC:49130]	lncRNA	-0.757477	-1.56129	-1.77688	-0.803817	-1.0194	-0.215581	0.689902	0.363467	0.326705	0.654151	0.588478	0.899214
ENST00000443631.1	novel transcript	lncRNA	-0.788588	-0.845809	-1.72757	-0.0572201	-0.938982	-0.881762	0.663238	0.614852	0.326749	0.973842	0.606466	0.602646
ENST00000667874.1	PCBP1 antisense RNA 1 [Source:HGNC Symbol;Acc:HGNC:42948]	lncRNA	-1.01792	-0.664032	-1.07738	0.353889	-0.059455	-0.413344	0.326452	0.50963	0.326799	0.725055	0.956816	0.6991
ENST00000657097.1	DPPA2 upstream binding RNA [Source:HGNC Symbol;Acc:HGNC:48569]	lncRNA	0.586965	-0.876725	-1.99401	-1.46369	-2.58098	-1.11729	0.788407	0.655361	0.326908	0.489158	0.236662	0.568172
ENST00000362116.3	microRNA let-7a-3 [Source:HGNC Symbol;Acc:HGNC:31478]	miRNA	2.62495	1.43966	1.45166	-1.18529	-1.17329	0.0119978	0.0994167	0.303756	0.326986	0.475579	0.49771	0.993841
ENST00000658430.1	novel transcript	lncRNA	-1.02538	-0.675234	-1.4914	0.350148	-0.466018	-0.816166	0.508296	0.64787	0.326993	0.816378	0.763707	0.580944
ENST00000658527.1	long intergenic non-protein coding RNA 1581 [Source:HGNC Symbol;Acc:HGNC:51415]	lncRNA	-0.682168	0.230695	-1.22436	0.912863	-0.542194	-1.45506	0.581881	0.852278	0.327056	0.474045	0.673117	0.257571
ENST00000562167.1	novel transcript	lncRNA	-1.54836	-1.92178	-1.32194	-0.373418	0.226423	0.599841	0.240009	0.115325	0.327078	0.751586	0.862997	0.621319
ENST00000658727.1	long intergenic non-protein coding RNA 2359 [Source:HGNC Symbol;Acc:HGNC:53280]	lncRNA	0.774973	-1.31961	-1.37842	-2.09459	-2.15339	-0.0588081	0.617572	0.313044	0.327147	0.155311	0.168082	0.964465
hsa-miR-374c-5p	hsa-miR-374c-5p MIMAT0018443 Homo sapiens miR-374c-5p	mature-miRNA	3.60475	2.81249	1.82123	-0.792262	0	-0.991262	0.0692679	0.117914	0.327514	0.699152	1	0.607532
ENST00000565538.1	novel transcript	lncRNA	0.053245	-1.26959	-1.88481	-1.32283	-1.93805	-0.615219	0.979455	0.48926	0.327598	0.504131	0.347584	0.736896
ENST00000517949.5	novel transcript	lncRNA	-1.89942	-2.20543	-2.13245	-0.306002	-0.233032	0.0729706	0.3983	0.288397	0.327628	0.88542	0.916492	0.971589
ENST00000563261.6	SNAI3 antisense RNA 1 [Source:HGNC Symbol;Acc:HGNC:28327]	lncRNA	-1.40016	-0.214003	-1.67418	1.18615	-0.274025	-1.46018	0.420134	0.898996	0.327776	0.486208	0.873995	0.383882
ENST00000598952.1	novel transcript, antisense to ZNF780A	lncRNA	0.14697	-0.952271	-1.64135	-1.09924	-1.78832	-0.689075	0.935457	0.553497	0.32785	0.530431	0.324997	0.668554
ENST00000649039.1	novel transcript	lncRNA	-0.0496522	-0.04879	-1.1313	0.000862149	-1.08165	-1.08251	0.966529	0.964787	0.328221	0.999422	0.382756	0.35275
ENST00000668242.1	MIR4500 host gene [Source:HGNC Symbol;Acc:HGNC:42773]	lncRNA	0	-1.19418	-3.92345	-0.791615	-3.52088	-2.72927	1	0.759013	0.328466	0.846789	0.403357	0.480323
ENST00000413983.1	novel transcript, antisense to NOL4L	lncRNA	0.374749	0.823633	0.77502	0.448884	0.400271	-0.0486129	0.571693	0.212303	0.328661	0.537559	0.637958	0.954332
ENST00000665726.1	long intergenic non-protein coding RNA 2241 [Source:HGNC Symbol;Acc:HGNC:53126]	lncRNA	-0.655628	-0.600897	-2.17332	0.0547316	-1.51769	-1.57242	0.781462	0.782273	0.328927	0.980953	0.516899	0.464708
ENST00000512551.1	novel transcript	lncRNA	-0.468683	-0.482714	-0.877932	-0.014031	-0.409249	-0.395218	0.58195	0.549463	0.329167	0.986719	0.660762	0.657627
ENST00000669865.1	novel transcript	lncRNA	0.696704	0.103486	-2.27634	-0.593218	-2.97304	-2.37982	0.780546	0.963899	0.329357	0.808697	0.233316	0.2965
ENST00000523608.2	novel transcript	lncRNA	-0.237277	-0.367435	-2.46908	-0.130159	-2.23181	-2.10165	0.92976	0.881755	0.329498	0.960325	0.404089	0.391344
ENST00000670595.1	novel transcript	lncRNA	-2.08694	-0.303722	-3.14662	1.78322	-1.05968	-2.8429	0.535052	0.922859	0.32951	0.58322	0.750845	0.360277
ENST00000663127.1	MIR646 host gene [Source:HGNC Symbol;Acc:HGNC:27659]	lncRNA	-2.62847	-1.52182	-1.68068	1.10666	0.947795	-0.15886	0.120679	0.358901	0.329533	0.490989	0.571211	0.922756
Homo_sapiens_tRNA-Leu-CAG-1-1	Homo_sapiens_tRNA-Leu-CAG-1-1 (tRNAscan-SE ID: chr1.trna46) Leu (CAG) 83 bp Sc: 78.2 chr1:161441533-161441615 (+) // Homo_sapiens_tRNA-Leu-CAG-1-2 (tRNAscan-SE ID: chr1.trna48) Leu (CAG) 83 bp Sc: 78.2 chr1:161448951-161449033 (+) // Homo_sapiens_tRNA-Leu-CAG-1-3 (tRNAscan-SE ID: chr1.trna50) Leu (CAG) 83 bp Sc: 78.2 chr1:161456332-161456414 (+) // Homo_sapiens_tRNA-Leu-CAG-1-4 (tRNAscan-SE ID: c…	tRNA	-0.520866	-1.26254	-0.951837	-0.741677	-0.43097	0.310706	0.577137	0.132854	0.329959	0.3976	0.669225	0.736212
ENST00000671665.1	HTR5A antisense RNA 1 [Source:HGNC Symbol;Acc:HGNC:48956]	lncRNA	-1.78495	-1.48254	-2.40017	0.302408	-0.615216	-0.917624	0.486489	0.535023	0.330186	0.902348	0.808437	0.697458
ENST00000637363.1	novel transcript	lncRNA	-0.442727	-0.869389	-2.06213	-0.426662	-1.6194	-1.19274	0.844591	0.673617	0.330665	0.845257	0.469462	0.559237
ENST00000367716.3	novel transcript	lncRNA	-0.00673745	-0.600727	-2.17408	-0.593989	-2.16734	-1.57335	0.997747	0.783389	0.331242	0.797518	0.359384	0.466724
ENST00000553704.3	long intergenic non-protein coding RNA, regulator of reprogramming [Source:HGNC Symbol;Acc:HGNC:43773]	lncRNA	0.102004	-0.0070966	0.862383	-0.109101	0.760379	0.86948	0.890216	0.991797	0.331327	0.884925	0.417571	0.334064
ENST00000653988.1	family with sequence similarity 27 member C [Source:HGNC Symbol;Acc:HGNC:23668]	lncRNA	-1.77311	-2.08794	-1.336	-0.314837	0.437105	0.751942	0.182703	0.0921921	0.331904	0.789865	0.741389	0.542054
ENST00000420776.1	long intergenic non-protein coding RNA 1715 [Source:HGNC Symbol;Acc:HGNC:52502]	lncRNA	1.12536	3.20169	1.40808	2.07633	0.28272	-1.79361	0.436282	0.0246254	0.33197	0.184726	0.85885	0.25353
ENST00000659938.1	TMEM161B antisense RNA 1 [Source:HGNC Symbol;Acc:HGNC:43839]	lncRNA	0.210407	-1.58777	-1.35401	-1.79818	-1.56442	0.233762	0.890564	0.214748	0.332075	0.210405	0.309749	0.856518
ENST00000670220.1	long intergenic non-protein coding RNA 2696 [Source:HGNC Symbol;Acc:HGNC:54210]	lncRNA	-2.16891	-1.40117	-1.52932	0.76774	0.639593	-0.128147	0.158055	0.347707	0.332161	0.593165	0.674913	0.931015
ENST00000627173.1	long intergenic non-protein coding RNA 891 [Source:HGNC Symbol;Acc:HGNC:48577]	lncRNA	0.105088	0.452888	-0.879607	0.3478	-0.984695	-1.33249	0.907175	0.603395	0.332243	0.711491	0.311687	0.158989
ENST00000665516.1	SEPT7 antisense RNA 1 (head to head) [Source:HGNC Symbol;Acc:HGNC:51153]	lncRNA	0.078263	-0.718782	-2.40121	-0.797045	-2.47947	-1.68243	0.976236	0.765853	0.332343	0.753703	0.340377	0.480459
ENST00000609497.5	novel transcript	lncRNA	-1.51682	-1.19995	-2.91565	0.316878	-1.39883	-1.7157	0.632796	0.681183	0.332432	0.917772	0.657273	0.553676
ENST00000608056.1	novel transcript	lncRNA	1.9723	0.959773	-1.14451	-1.01253	-3.11682	-2.10429	0.154381	0.429815	0.332641	0.488445	0.0296437	0.097647
ENST00000669089.1	long intergenic non-protein coding RNA 836 [Source:HGNC Symbol;Acc:HGNC:44915]	lncRNA	-1.1015	-1.18427	-2.40143	-0.0827657	-1.29992	-1.21716	0.674395	0.623286	0.332796	0.973899	0.616429	0.60934
ENST00000643101.1	prostate cancer associated transcript 1 [Source:HGNC Symbol;Acc:HGNC:43022]	lncRNA	-1.58612	-0.713441	-3.14779	0.87268	-1.56167	-2.43435	0.641806	0.821301	0.332808	0.791133	0.644361	0.436692
ENST00000648218.1	novel transcript	lncRNA	-0.0549935	-0.416218	-0.617097	-0.361224	-0.562104	-0.20088	0.92722	0.45031	0.333041	0.544372	0.405933	0.750467
ENST00000660072.1	novel transcript, antisense to MOCS2	lncRNA	-0.741285	-0.250145	-1.19978	0.491139	-0.458493	-0.949632	0.543925	0.832863	0.333168	0.686491	0.718063	0.442009
ENST00000659180.1	novel transcript	lncRNA	-1.5346	-2.01924	-3.19027	-0.484646	-1.65567	-1.17103	0.659041	0.526646	0.333208	0.885072	0.631831	0.711362
ENST00000638633.1	novel transcript	lncRNA	0.192579	0.157768	-1.31466	-0.0348114	-1.50724	-1.47243	0.894865	0.906914	0.33334	0.981208	0.310698	0.286347
ENST00000652458.1	novel transcript	lncRNA	-1.96453	0.123483	-2.05149	2.08801	-0.0869686	-2.17498	0.362757	0.952743	0.333706	0.321012	0.967617	0.292638
ENST00000608826.1	novel transcript, antisense to BMPR1A	lncRNA	-1.13502	-1.1545	-1.03587	-0.0194804	0.0991507	0.118631	0.256705	0.224277	0.334035	0.983355	0.925328	0.906506
ENST00000657340.1	novel transcript	lncRNA	-0.498798	-0.713494	-2.93457	-0.214696	-2.43577	-2.22107	0.876733	0.809163	0.334057	0.944952	0.444977	0.447674
ENST00000606235.1	novel transcript	lncRNA	2.04927	-0.331862	-0.983738	-2.38113	-3.03301	-0.651876	0.103236	0.722576	0.334107	0.0568082	0.0209729	0.518263
ENST00000644532.1	microRNA 4286 [Source:HGNC Symbol;Acc:HGNC:38186]	miRNA	3.67039	2.8782	1.88125	-0.792193	0	-0.996948	0.0769681	0.126444	0.334202	0.710454	1	0.619954
ENST00000657210.1	TTN antisense RNA 1 [Source:HGNC Symbol;Acc:HGNC:44124]	lncRNA	-1.62501	-1.53044	-1.52779	0.0945658	0.0972209	0.00265514	0.303894	0.303782	0.33426	0.948871	0.950609	0.998565
ENST00000569854.1	long intergenic non-protein coding RNA 567 [Source:HGNC Symbol;Acc:HGNC:43711]	lncRNA	-0.78544	-0.0922442	-0.841943	0.693196	-0.0565032	-0.749699	0.323652	0.909017	0.334483	0.39639	0.948908	0.400689
ENST00000657641.1	novel transcript	lncRNA	-0.979647	0	-3.83756	0.195064	-2.85792	-3.05298	0.815346	1	0.334485	0.961647	0.493399	0.425377
ENST00000665330.1	IDI2 antisense RNA 1 [Source:HGNC Symbol;Acc:HGNC:30885]	lncRNA	-0.843377	0.17915	-1.65961	1.02253	-0.816229	-1.83876	0.634082	0.916121	0.334655	0.560784	0.645901	0.281065
ENST00000648454.1	novel transcript	lncRNA	0.569675	-1.33567	-2.40086	-1.90534	-2.97053	-1.06519	0.829861	0.579218	0.335285	0.455113	0.258612	0.655131
ENST00000657953.1	novel transcript	lncRNA	-0.979674	-1.20004	-3.1906	-0.22037	-2.21093	-1.99056	0.77942	0.708827	0.335312	0.948051	0.524683	0.532523
ENST00000561746.1	novel transcript	lncRNA	1.12814	0.706347	-0.817205	-0.421795	-1.94535	-1.52355	0.22692	0.394848	0.335379	0.668214	0.0516116	0.0917687
ENST00000601315.1	novel transcript	lncRNA	-2.09685	-0.885417	-1.3747	1.21143	0.72215	-0.489283	0.123726	0.516434	0.335476	0.353113	0.598138	0.721469
ENST00000443633.1	long intergenic non-protein coding RNA 1166 [Source:HGNC Symbol;Acc:HGNC:49535]	lncRNA	-2.14646	-1.94266	-1.34839	0.203793	0.79807	0.594277	0.106295	0.127027	0.335572	0.863662	0.546145	0.638798
ENST00000435033.1	novel transcript	lncRNA	-2.67375	-1.1943	-3.21006	1.47945	-0.536308	-2.01575	0.44097	0.712003	0.33562	0.658927	0.876365	0.530125
ENST00000384864.1	microRNA 194-2 [Source:HGNC Symbol;Acc:HGNC:31565]	miRNA	-0.49879	-0.713436	-3.14881	-0.214646	-2.65002	-2.43537	0.885366	0.822404	0.335747	0.948842	0.440225	0.439437
ENST00000570282.1	novel transcript, antisense to C12orf23	lncRNA	-1.53502	-1.19995	-2.91665	0.335067	-1.38163	-1.7167	0.631104	0.683323	0.335767	0.91367	0.663459	0.556316
ENST00000505663.1	C5orf66 antisense RNA 2 [Source:HGNC Symbol;Acc:HGNC:27964]	lncRNA	-0.281195	-0.644427	-0.878959	-0.363231	-0.597764	-0.234532	0.749835	0.425329	0.335866	0.673453	0.53396	0.793077
ENST00000626895.2	INTS6 antisense RNA 1 [Source:HGNC Symbol;Acc:HGNC:42691]	lncRNA	-1.10436	-1.53374	-1.18407	-0.429379	-0.0797101	0.349669	0.356325	0.164228	0.336309	0.696138	0.948273	0.758358
ENST00000665286.1	novel transcript	lncRNA	-0.0190846	0.466755	0.86469	0.48584	0.883775	0.397935	0.979795	0.526028	0.336869	0.535806	0.34737	0.667579
ENST00000565643.5	novel transcript, antisense to ADAD2	lncRNA	-0.00529007	-0.220007	-2.81818	-0.214717	-2.81289	-2.59817	0.998645	0.93868	0.337183	0.943341	0.363222	0.35975
hsa-miR-421	hsa-miR-421 MIMAT0003339 Homo sapiens miR-421	mature-miRNA	3.33934	2.80047	1.73823	-0.538872	-1.60112	-1.06224	0.0865519	0.111385	0.337277	0.789556	0.438106	0.573545
ENST00000597745.5	INTS6 antisense RNA 1 [Source:HGNC Symbol;Acc:HGNC:42691]	lncRNA	-0.761322	-1.53975	-1.1883	-0.778424	-0.426978	0.351446	0.53835	0.165206	0.337277	0.495456	0.736225	0.758508
ENST00000656073.1	long intergenic non-protein coding RNA 2235 [Source:HGNC Symbol;Acc:HGNC:53106]	lncRNA	-0.469333	-0.617514	-1.30996	-0.148181	-0.840626	-0.692445	0.739476	0.637508	0.337343	0.914406	0.556865	0.603042
ENST00000662421.1	long intergenic non-protein coding RNA 2248 [Source:HGNC Symbol;Acc:HGNC:53147]	lncRNA	-0.0916264	-0.68491	-2.2674	-0.593283	-2.17577	-1.58249	0.970946	0.766361	0.337405	0.807727	0.38286	0.487743
ENST00000434635.1	novel transcript	lncRNA	0.47395	-0.499981	-0.886531	-0.973931	-1.36048	-0.38655	0.628159	0.546646	0.337772	0.31435	0.195458	0.672224
ENST00000658167.1	novel transcript	lncRNA	-1.09944	-0.713847	-2.10979	0.385596	-1.01034	-1.39594	0.636532	0.73937	0.337783	0.863864	0.660703	0.50999
ENST00000661406.1	long intergenic non-protein coding RNA 2471 [Source:HGNC Symbol;Acc:HGNC:53410]	lncRNA	1.53588	-0.369054	-1.35943	-1.90493	-2.89531	-0.990376	0.327968	0.789395	0.337912	0.220267	0.0680714	0.479554
ENST00000671181.1	long intergenic non-protein coding RNA 1192 [Source:HGNC Symbol;Acc:HGNC:37197]	lncRNA	0.201249	-0.976628	-2.34841	-1.17788	-2.54966	-1.37178	0.938575	0.681167	0.337984	0.640577	0.325401	0.560429
ENST00000364977.1	small nucleolar RNA, C/D box 31B [Source:HGNC Symbol;Acc:HGNC:52226]	snoRNA	0.26848	-0.853811	-0.777433	-1.12229	-1.04591	0.0763782	0.741405	0.218272	0.3384	0.15381	0.241591	0.922525
ENST00000661100.1	long intergenic non-protein coding RNA 390 [Source:HGNC Symbol;Acc:HGNC:42718]	lncRNA	-0.734826	0.00605094	-1.16981	0.740877	-0.43498	-1.17586	0.540882	0.995943	0.338638	0.543787	0.728275	0.343333
ENST00000649384.1	novel transcript	lncRNA	-1.58488	-1.19996	-2.91751	0.384921	-1.33263	-1.71755	0.622069	0.685189	0.338689	0.901451	0.676484	0.558622
hsa-miR-134-5p	hsa-miR-134-5p MIMAT0000447 Homo sapiens miR-134-5p	mature-miRNA	2.05496	2.04873	1.46951	-0.00622289	-0.585444	-0.579221	0.209622	0.166731	0.339011	0.99712	0.741098	0.722084
ENST00000609252.2	long intergenic non-protein coding RNA 658 [Source:HGNC Symbol;Acc:HGNC:44315]	lncRNA	-1.37495	-1.51153	-1.46377	-0.136578	-0.0888121	0.0477654	0.369659	0.289563	0.339198	0.924004	0.953885	0.973365
ENST00000621316.1	long intergenic non-protein coding RNA 624 [Source:HGNC Symbol;Acc:HGNC:44254]	lncRNA	0.924186	-0.327482	-1.8072	-1.25167	-2.73139	-1.47972	0.649493	0.859984	0.339419	0.528722	0.176287	0.421659
ENST00000561201.5	long intergenic non-protein coding RNA 928 [Source:HGNC Symbol;Acc:HGNC:27535]	lncRNA	-1.82549	-0.71464	-1.37601	1.11085	0.449476	-0.661373	0.187584	0.599018	0.339426	0.405425	0.751236	0.634768
ENST00000611128.1	NA	rRNA	2.1341	1.50553	0.867074	-0.628562	-1.26702	-0.63846	0.0239974	0.066384	0.339452	0.53242	0.240449	0.51102
ENST00000438195.6	long intergenic non-protein coding RNA 1358 [Source:HGNC Symbol;Acc:HGNC:50589]	lncRNA	-3.48257	-0.718575	-2.1346	2.76399	1.34797	-1.41602	0.119251	0.741495	0.339502	0.198975	0.541722	0.510391
ENST00000398461.5	maternally expressed 3 [Source:HGNC Symbol;Acc:HGNC:14575]	lncRNA	-1.53498	-1.19996	-2.91783	0.335012	-1.38285	-1.71787	0.634034	0.685873	0.339766	0.914419	0.665918	0.559472
hsa-piR-32974	hsa-piR-32974	piRNA	0.199986	-0.369982	-0.643506	-0.569968	-0.843491	-0.273523	0.759955	0.527827	0.339767	0.380993	0.248491	0.683217
ENST00000384659.1	RNA, U1 small nuclear 4 [Source:HGNC Symbol;Acc:HGNC:10128]	snRNA	2.81418	2.59562	1.24854	-0.218559	-1.56565	-1.34709	0.0505273	0.0440699	0.339849	0.88884	0.321525	0.35088
ENST00000584321.1	novel transcript, antisense to PIEZO2	lncRNA	-1.05634	-2.68237	-2.13469	-1.62603	-1.07835	0.547682	0.655361	0.204354	0.339994	0.464667	0.645179	0.792843
ENST00000511514.1	novel transcript	lncRNA	0.431429	0.837627	-0.624988	0.406198	-1.05642	-1.46262	0.507406	0.189904	0.340001	0.562707	0.140305	0.0381939
ENST00000656900.1	novel transcript, sense intronic to GRM7	lncRNA	-0.00516715	-0.225418	-2.83352	-0.220251	-2.82835	-2.6081	0.998691	0.937873	0.340084	0.942525	0.366028	0.36337
ENST00000612390.4	ERICH3 antisense RNA 1 [Source:HGNC Symbol;Acc:HGNC:41093]	lncRNA	-0.493744	1.50582	-1.21494	1.99957	-0.7212	-2.72077	0.697392	0.254812	0.340102	0.144005	0.585247	0.047379
ENST00000663483.1	E2F1 mRNA stabilizing lncRNA [Source:HGNC Symbol;Acc:HGNC:54408]	lncRNA	-0.498795	-0.719086	-2.93929	-0.220291	-2.44049	-2.2202	0.878454	0.810347	0.340253	0.944313	0.450639	0.454387
ENST00000434537.1	long intergenic non-protein coding RNA 1007 [Source:HGNC Symbol;Acc:HGNC:48973]	lncRNA	0.0637566	-0.625606	-1.3828	-0.689363	-1.44655	-0.757192	0.96773	0.6565	0.340272	0.655039	0.36071	0.592341
ENST00000562782.1	novel transcript, antisense to ACSF3	lncRNA	1.27351	-1.00718	-1.57782	-2.28069	-2.85133	-0.570642	0.482897	0.517437	0.340432	0.192236	0.120774	0.718387
ENST00000658424.1	novel transcript, antisense to BOC	lncRNA	-0.593289	-0.841511	-1.05685	-0.248222	-0.463565	-0.215343	0.581569	0.399056	0.340524	0.810259	0.684621	0.840117
ENST00000415959.1	long intergenic non-protein coding RNA 595 [Source:HGNC Symbol;Acc:HGNC:31430]	lncRNA	0.0776912	-1.11625	-2.03873	-1.19395	-2.11643	-0.922479	0.972935	0.586875	0.340587	0.588113	0.35411	0.652347
Homo_sapiens_tRNA-Thr-TGT-3-1	Homo_sapiens_tRNA-Thr-TGT-3-1 (tRNAscan-SE ID: chr14.trna21) Thr (TGT) 73 bp Sc: 80.0 chr14:20613790-20613862 (-)	tRNA	0.496727	0.456084	-1.25489	-0.0406429	-1.75162	-1.71097	0.733828	0.731253	0.340596	0.978298	0.237924	0.206222
ENST00000521908.1	novel transcript	lncRNA	-0.979671	-1.20006	-3.2108	-0.220387	-2.23113	-2.01074	0.78309	0.713573	0.340675	0.948932	0.528115	0.535525
ENST00000412102.5	long intergenic non-protein coding RNA 479 [Source:HGNC Symbol;Acc:HGNC:19727]	lncRNA	-0.778394	-0.581735	-1.01124	0.19666	-0.232849	-0.429509	0.439719	0.54694	0.340819	0.841376	0.828828	0.679073
ENST00000655805.1	long intergenic non-protein coding RNA 1115 [Source:HGNC Symbol;Acc:HGNC:49258]	lncRNA	-1.53497	-2.51624	-2.91067	-0.981271	-1.3757	-0.394428	0.634021	0.391984	0.340946	0.750919	0.667538	0.892402
Homo_sapiens_tRNA-Leu-AAG-3-1	Homo_sapiens_tRNA-Leu-AAG-3-1 (tRNAscan-SE ID: chr6.trna80) Leu (AAG) 82 bp Sc: 73.8 chr6:28989002-28989083 (+)	tRNA	-0.362567	-0.635155	-0.897397	-0.272588	-0.53483	-0.262242	0.690907	0.449398	0.34108	0.759727	0.588603	0.776258
ENST00000562904.1	novel transcript	lncRNA	-0.664153	-0.227233	-2.40161	0.436919	-1.73746	-2.17438	0.803786	0.926493	0.341122	0.866293	0.512345	0.372825
ENST00000661157.1	novel transcript	lncRNA	-0.400153	-0.0763691	-2.46417	0.323784	-2.06402	-2.3878	0.884279	0.975902	0.341276	0.903545	0.449587	0.340857
ENST00000668097.1	novel transcript	lncRNA	-1.05934	-2.49778	-1.67036	-1.43845	-0.611026	0.827421	0.56355	0.123904	0.341292	0.394429	0.736545	0.605772
ENST00000607405.1	novel transcript	lncRNA	-0.391108	-1.07848	-0.761777	-0.687372	-0.370669	0.316703	0.601165	0.10952	0.341505	0.333681	0.656081	0.679373
ENST00000425966.6	novel transcript	lncRNA	-0.222199	-0.754186	-1.58135	-0.531987	-1.35915	-0.827162	0.899266	0.636536	0.341607	0.754642	0.441277	0.606685
ENST00000653328.1	long intergenic non-protein coding RNA 2400 [Source:HGNC Symbol;Acc:HGNC:53327]	lncRNA	-3.15065	-2.08699	-1.69429	1.06366	1.45636	0.392692	0.0684348	0.211589	0.341645	0.504389	0.394231	0.811912
ENST00000669546.2	AFDN divergent transcript [Source:HGNC Symbol;Acc:HGNC:21236]	lncRNA	0.554731	-0.248204	-0.986736	-0.802935	-1.54147	-0.738532	0.628723	0.800338	0.341654	0.487244	0.20043	0.480621
ENST00000546699.1	novel transcript	lncRNA	-0.439363	-1.00368	-2.06326	-0.56432	-1.62389	-1.05957	0.849169	0.633719	0.341716	0.800299	0.478461	0.611378
ENST00000437964.5	PSMG3 antisense RNA 1 (head to head) [Source:HGNC Symbol;Acc:HGNC:22230]	lncRNA	-0.193678	-0.357525	-1.31756	-0.163847	-1.12388	-0.960037	0.893316	0.789065	0.342009	0.908556	0.44566	0.482873
ENST00000584365.1	novel transcript	lncRNA	0.715723	-1.09809	-2.46461	-1.81381	-3.18033	-1.36652	0.795385	0.662115	0.342164	0.495837	0.245855	0.583362
ENST00000619017.1	novel transcript, antisense to IRF2BPL	lncRNA	-0.0979747	0.0240258	1.031	0.122001	1.12897	1.00697	0.91748	0.978743	0.342521	0.900361	0.325075	0.364884
Homo_sapiens_tRNA-Leu-TAA-1-1	Homo_sapiens_tRNA-Leu-TAA-1-1 (tRNAscan-SE ID: chr6.trna87) Leu (TAA) 83 bp Sc: 88.7 chr6:144216547-144216629 (+)	tRNA	-0.143824	0.54305	0.993337	0.686873	1.13716	0.450288	0.872513	0.54759	0.342739	0.473921	0.29938	0.682633
ENST00000624489.3	long intergenic non-protein coding RNA 1676 [Source:HGNC Symbol;Acc:HGNC:52464]	lncRNA	-1.51662	-1.19437	-2.91871	0.322251	-1.40209	-1.72434	0.640334	0.689178	0.342795	0.918216	0.663704	0.560587
ENST00000661844.1	prostate androgen-regulated transcript 1 [Source:HGNC Symbol;Acc:HGNC:17263]	lncRNA	-0.434774	-0.597081	-1.22183	-0.162307	-0.787059	-0.624752	0.74272	0.627335	0.343002	0.900317	0.560333	0.619714
ENST00000578662.1	novel transcript, antisense to MSI2	lncRNA	-1.7887	-2.09236	-2.40878	-0.303655	-0.620077	-0.316422	0.499422	0.391583	0.343712	0.904212	0.813044	0.89569
ENST00000625867.1	long intergenic non-protein coding RNA 1480 [Source:HGNC Symbol;Acc:HGNC:51124]	lncRNA	0.0810028	0.475429	0.860212	0.394426	0.77921	0.384783	0.915658	0.525093	0.343929	0.624689	0.415677	0.683556
ENST00000668840.1	MIR4500 host gene [Source:HGNC Symbol;Acc:HGNC:42773]	lncRNA	-0.0218417	-0.40937	-0.44956	-0.387528	-0.427718	-0.04019	0.961143	0.319044	0.343964	0.379874	0.393848	0.931629
ENST00000524297.5	novel transcript	lncRNA	0.132553	0.188791	-1.24461	0.0562382	-1.37716	-1.4334	0.923824	0.884323	0.34403	0.968216	0.334741	0.285387
hsa-miR-7-5p	hsa-miR-7-5p MIMAT0000252 Homo sapiens miR-7-5p	mature-miRNA	3.60682	2.61886	1.2764	-0.987957	-2.33042	-1.34247	0.0170544	0.0490016	0.344189	0.542928	0.155198	0.362322
ENST00000536922.6	novel transcript	lncRNA	1.01683	-0.0449349	-1.13681	-1.06177	-2.15364	-1.09187	0.457523	0.969181	0.344263	0.442332	0.128	0.369691
ENST00000503625.1	novel transcript	lncRNA	-1.48003	-0.475279	-2.0635	1.00475	-0.583478	-1.58823	0.511546	0.823631	0.34429	0.645903	0.794048	0.451996
ENST00000669293.1	long intergenic non-protein coding RNA 1088 [Source:HGNC Symbol;Acc:HGNC:49148]	lncRNA	-0.444481	-0.0897411	-2.26009	0.35474	-1.81561	-2.17035	0.861127	0.969383	0.344593	0.885847	0.471477	0.348919
ENST00000666788.1	MFF divergent transcript [Source:HGNC Symbol;Acc:HGNC:41067]	lncRNA	-0.844851	0.437427	-1.85395	1.28228	-1.0091	-2.29138	0.678152	0.82103	0.344641	0.522793	0.61976	0.235461
ENST00000577684.1	long intergenic non-protein coding RNA 2076 [Source:HGNC Symbol;Acc:HGNC:52924]	lncRNA	-0.944306	0.04216	-0.941773	0.986466	0.00253256	-0.983933	0.308119	0.964317	0.34488	0.298742	0.997987	0.333891
ENST00000656738.1	novel transcript FLJ40194	lncRNA	0.896088	0.0986524	-3.07453	-0.797435	-3.97061	-3.17318	0.795624	0.975219	0.344902	0.812378	0.247659	0.313549
ENST00000668317.1	long intergenic non-protein coding RNA 1824 [Source:HGNC Symbol;Acc:HGNC:52630]	lncRNA	-1.58501	-1.67101	-2.91932	-0.0860078	-1.33431	-1.2483	0.626685	0.576982	0.34493	0.978194	0.680226	0.674531
ENST00000569644.1	novel transcript	lncRNA	-1.139	0.109754	-1.4645	1.24876	-0.325499	-1.57426	0.463644	0.94295	0.345125	0.422259	0.836105	0.31077
Homo_sapiens_tRNA-Ser-AGA-2-1	Homo_sapiens_tRNA-Ser-AGA-2-1 (tRNAscan-SE ID: chr6.trna5) Ser (AGA) 82 bp Sc: 89.6 chr6:26327589-26327670 (+) // Homo_sapiens_tRNA-Ser-AGA-2-2 (tRNAscan-SE ID: chr6.trna46) Ser (AGA) 82 bp Sc: 89.6 chr6:27478812-27478893 (+) // Homo_sapiens_tRNA-Ser-AGA-2-3 (tRNAscan-SE ID: chr6.trna48) Ser (AGA) 82 bp Sc: 89.6 chr6:27495814-27495895 (+) // Homo_sapiens_tRNA-Ser-AGA-2-4 (tRNAscan-SE ID: chr6.trn…	tRNA	-1.05478	-1.11564	-1.11311	-0.0608587	-0.0583298	0.00252888	0.35163	0.295356	0.345205	0.954457	0.960534	0.998191
ENST00000653387.1	novel transcript, antisense to SETD7	lncRNA	2.19588	1.872	1.57861	-0.323888	-0.617278	-0.29339	0.217425	0.24326	0.34538	0.860801	0.746175	0.866387
ENST00000630976.1	novel transcript	lncRNA	0.45806	0.735202	1.29237	0.277142	0.834312	0.55717	0.72843	0.55531	0.345464	0.838861	0.572052	0.69313
ENST00000660135.1	tumor suppressor candidate 8 [Source:HGNC Symbol;Acc:HGNC:49111]	lncRNA	0.078263	-1.75331	-2.40743	-1.83158	-2.48569	-0.654113	0.976932	0.476935	0.345777	0.4806	0.353797	0.78836
ENST00000623440.1	novel transcript, antisense to PARVB	lncRNA	0.187705	0.16177	-0.588834	-0.0259342	-0.776539	-0.750604	0.756197	0.775657	0.345785	0.966543	0.247107	0.239298
ENST00000624101.1	novel transcript	lncRNA	0.629506	-0.389773	-1.33802	-1.01928	-1.96753	-0.948251	0.687982	0.775721	0.346151	0.509964	0.216872	0.497451
ENST00000453420.5	long intergenic non-protein coding RNA 1695 [Source:HGNC Symbol;Acc:HGNC:52483]	lncRNA	0.258927	0.654796	0.936079	0.395869	0.677151	0.281282	0.766529	0.440923	0.346219	0.668895	0.522725	0.787028
ENST00000637876.1	novel transcript, antisense to PPP1R9A	lncRNA	0.341663	-0.251469	-2.23671	-0.593132	-2.57837	-1.98524	0.89275	0.913683	0.346282	0.81	0.305983	0.388701
ENST00000654280.1	long intergenic non-protein coding RNA 1416 [Source:HGNC Symbol;Acc:HGNC:51645]	lncRNA	-1.15609	-0.718832	-2.40767	0.437253	-1.25159	-1.68884	0.668521	0.772779	0.346336	0.86695	0.639752	0.492627
ENST00000633124.1	novel transcript, antisense to ARHGEF10	lncRNA	-0.367345	-0.468902	-1.2624	-0.101557	-0.895059	-0.793503	0.789378	0.713887	0.34645	0.940072	0.525457	0.546489
ENST00000655760.1	SH3BP5 antisense RNA 1 [Source:HGNC Symbol;Acc:HGNC:44501]	lncRNA	-0.97968	-1.96249	-2.91979	-0.982809	-1.94011	-0.957304	0.764966	0.513138	0.346599	0.755747	0.551241	0.747849
ENST00000658186.1	ST3GAL6 antisense RNA 1 [Source:HGNC Symbol;Acc:HGNC:40828]	lncRNA	-0.765763	-1.40303	-1.34826	-0.637267	-0.582501	0.0547657	0.600987	0.29048	0.346849	0.642852	0.693269	0.967429
ENST00000422010.2	novel transcript	lncRNA	-1.68391	0.236724	-1.66384	1.92064	0.020076	-1.90056	0.34486	0.892323	0.347368	0.27323	0.990974	0.2749
ENST00000660070.1	novel transcript, antisense to C7orf33	lncRNA	-0.747185	-2.37437	-2.29188	-1.62719	-1.54469	0.0824975	0.772451	0.305514	0.34745	0.505877	0.546548	0.971296
ENST00000614046.1	novel transcript	lncRNA	-0.161357	-0.839741	-2.36549	-0.678384	-2.20414	-1.52575	0.951971	0.730976	0.347545	0.793522	0.407922	0.529284
ENST00000625783.2	PCBP1 antisense RNA 1 [Source:HGNC Symbol;Acc:HGNC:42948]	lncRNA	-0.37289	-0.430518	-0.496938	-0.0576285	-0.124048	-0.0664195	0.437196	0.339815	0.347545	0.903265	0.821198	0.89909
Homo_sapiens_tRNA-Gln-CTG-2-1	Homo_sapiens_tRNA-Gln-CTG-2-1 (tRNAscan-SE ID: chr6.trna154) Gln (CTG) 72 bp Sc: 70.9 chr6:27547752-27547823 (-)	tRNA	1.17984	1.25447	0.996644	0.0746306	-0.183192	-0.257823	0.266619	0.207788	0.347989	0.949512	0.882077	0.826832
ENST00000608694.1	novel transcript	lncRNA	-0.0413304	-1.14884	-1.04968	-1.10751	-1.00835	0.0991652	0.971379	0.247731	0.348256	0.311144	0.404025	0.92538
ENST00000656220.1	novel transcript, antisense to CBLN1	lncRNA	0.0816128	-1.22511	-1.16874	-1.30673	-1.25035	0.0563754	0.951301	0.280302	0.348307	0.301861	0.360166	0.961571
ENST00000560812.5	uncharacterized LOC283710 [Source:NCBI gene;Acc:283710]	lncRNA	-1.09987	-1.6427	-2.1115	-0.542829	-1.01163	-0.468802	0.643855	0.449825	0.34833	0.811865	0.667487	0.827169
ENST00000666825.1	long intergenic non-protein coding RNA 1098 [Source:HGNC Symbol;Acc:HGNC:27731]	lncRNA	0.604533	0.389567	-2.11305	-0.214966	-2.71758	-2.50262	0.802152	0.860105	0.348423	0.927635	0.258933	0.256274
ENST00000664303.1	novel transcript	lncRNA	-1.19316	0.10581	-2.05709	1.29897	-0.863932	-2.1629	0.600169	0.960776	0.348533	0.55829	0.702337	0.310992
ENST00000416630.2	DCTN1 antisense RNA 1 [Source:HGNC Symbol;Acc:HGNC:44151]	lncRNA	-2.57796	-1.66847	-2.60493	0.909494	-0.0269657	-0.93646	0.370337	0.535528	0.348624	0.743026	0.992472	0.725976
ENST00000655442.1	novel transcript	lncRNA	0.209623	0.766424	-0.884959	0.5568	-1.09458	-1.65138	0.82634	0.419253	0.348727	0.590127	0.287722	0.10664
ENST00000424684.2	long intergenic non-protein coding RNA 2591 [Source:HGNC Symbol;Acc:HGNC:53901]	lncRNA	-1.10017	-1.87791	-1.17907	-0.777742	-0.0789045	0.698837	0.379777	0.0940592	0.348945	0.486284	0.949862	0.534134
ENST00000584060.1	novel transcript, overlapping DLGAP1	lncRNA	1.0113	-0.345323	-1.32095	-1.35662	-2.33225	-0.975628	0.517994	0.801471	0.349529	0.381311	0.140902	0.484492
ENST00000670439.1	PKN2 antisense RNA 1 [Source:HGNC Symbol;Acc:HGNC:50597]	lncRNA	-1.14274	-0.605446	-1.85423	0.537299	-0.711486	-1.24878	0.580335	0.754671	0.349637	0.788625	0.728243	0.51478
ENST00000670571.1	novel transcript, antisense to KCNH8	lncRNA	-0.651185	0.0995298	-2.66289	0.750715	-2.01171	-2.76242	0.828983	0.971372	0.349643	0.797288	0.501465	0.315053
ENST00000612722.1	novel transcript, antisense to NKAIN4	lncRNA	-0.528564	-0.405008	-0.920778	0.123556	-0.392214	-0.51577	0.573658	0.651228	0.349818	0.894338	0.699524	0.597246
ENST00000441737.1	novel transcript	lncRNA	0.256325	1.22916	0.874316	0.972835	0.617991	-0.354844	0.750786	0.144817	0.349829	0.284927	0.53486	0.729234
ENST00000354376.3	chromosome 9 open reading frame 163 [Source:HGNC Symbol;Acc:HGNC:26718]	lncRNA	0.126667	-0.12477	-0.592783	-0.251437	-0.71945	-0.468013	0.834964	0.823751	0.350742	0.68294	0.29329	0.466372
ENST00000619606.2	novel transcript, antisense AATF	lncRNA	0.0782885	-0.713361	-3.46869	-0.791649	-3.54698	-2.75533	0.984097	0.843291	0.350762	0.834886	0.36328	0.441507
ENST00000658719.1	novel transcript	lncRNA	0.543227	0.566217	0.576205	0.0229906	0.0329782	0.00998757	0.317679	0.268166	0.350765	0.967572	0.960333	0.987488
ENST00000614539.1	novel transcript, sense intronic to BICD1	lncRNA	-1.72116	-1.61931	-2.01393	0.10185	-0.292763	-0.394613	0.438651	0.434491	0.350847	0.961611	0.894182	0.847284
ENST00000649774.1	novel transcript	lncRNA	0.0782675	-1.18885	-2.71824	-1.26712	-2.79651	-1.52939	0.979761	0.674428	0.350972	0.670588	0.360657	0.585158
ENST00000467198.1	novel transcript	lncRNA	-0.261915	-0.857458	-0.939968	-0.595543	-0.678053	-0.0825096	0.793644	0.337236	0.351177	0.536267	0.526364	0.932223
ENST00000648587.1	DOCK8 antisense RNA 1 [Source:HGNC Symbol;Acc:HGNC:26436]	lncRNA	0.586011	0.228959	-0.707554	-0.357052	-1.29357	-0.936513	0.447848	0.744367	0.351284	0.651791	0.124527	0.229015
ENST00000668353.1	long intergenic non-protein coding RNA 1257 [Source:HGNC Symbol;Acc:HGNC:26972]	lncRNA	-1.05433	-1.98641	-2.71831	-0.932072	-1.66397	-0.7319	0.732298	0.479552	0.351323	0.752384	0.586134	0.792415
ENST00000662333.1	novel transcript	lncRNA	-0.498791	-1.0891	-3.06936	-0.590306	-2.57057	-1.98026	0.886119	0.733328	0.351426	0.860735	0.457169	0.532028
ENST00000665627.1	novel transcript	lncRNA	-0.930792	-0.49554	-1.87455	0.435252	-0.943755	-1.37901	0.656309	0.80085	0.351533	0.83074	0.650376	0.480473
ENST00000568686.1	novel transcript	lncRNA	0.791204	0.861605	-0.972587	0.0704003	-1.76379	-1.83419	0.487833	0.420585	0.35194	0.954214	0.143093	0.106942
ENST00000347264.2	RNA, U1 small nuclear 75, pseudogene [Source:HGNC Symbol;Acc:HGNC:48417]	snRNA	0.459173	-0.213255	-1.68541	-0.672428	-2.14458	-1.47216	0.814041	0.904634	0.352025	0.725609	0.270132	0.406052
ENST00000523178.1	novel transcript	lncRNA	-0.770757	-0.262426	-0.538901	0.508331	0.231856	-0.276475	0.145912	0.607554	0.352857	0.333013	0.695573	0.630955
ENST00000628308.2	PCBP1 antisense RNA 1 [Source:HGNC Symbol;Acc:HGNC:42948]	lncRNA	-1.05618	-2.0016	-2.11222	-0.945414	-1.05604	-0.110627	0.660469	0.358358	0.352966	0.679733	0.657315	0.959016
ENST00000653891.1	novel transcript	lncRNA	0.228316	-1.71195	-1.67366	-1.94026	-1.90198	0.0382873	0.906139	0.314615	0.353188	0.288508	0.322312	0.98188
hsa-miR-183-5p	hsa-miR-183-5p MIMAT0000261 Homo sapiens miR-183-5p	mature-miRNA	4.00851	2.8362	1.80168	-1.17231	-2.20684	-1.03453	0.0541027	0.13184	0.353196	0.58385	0.313987	0.60563
ENST00000660461.1	novel transcript	lncRNA	0	-2.69317	-3.42315	-2.29059	-3.02056	-0.729974	1	0.447751	0.353207	0.539863	0.435024	0.835888
ENST00000673790.1	novel transcript	lncRNA	-0.124664	-0.380398	-0.809864	-0.255734	-0.6852	-0.429466	0.883458	0.626922	0.353384	0.763729	0.463315	0.622754
ENST00000659578.1	novel transcript	lncRNA	-0.092521	-2.08366	-2.52239	-1.99114	-2.42987	-0.438732	0.974448	0.423641	0.354002	0.469975	0.396683	0.864977
ENST00000508313.2	long intergenic non-protein coding RNA 2275 [Source:HGNC Symbol;Acc:HGNC:53191]	lncRNA	0.358317	-0.385168	-1.48993	-0.743485	-1.84825	-1.10476	0.837668	0.805656	0.354313	0.665857	0.2939	0.484103
ENST00000669128.1	novel transcript, antisense to SRGAP3	lncRNA	-1.37089	-1.60987	-1.18065	-0.238983	0.19024	0.429223	0.264943	0.160489	0.354318	0.831296	0.87922	0.713925
[truncated: 36,303 more rows]

## Sheet: SI Tab. 2 Selected RNAs
SI Table 3. RNA cargo described to be associated with mitochondrial function and differentially expressed in EVs.
Gene ID	Description	Alias	Mapping type	Log2FC Healthy vs comp.	Log2FC Healthy vs AD	Log2FC Healthy vs ACLF	Log2FC Comp. vs AD	Log2FC Comp. vs ACLF	Log2FC AD vs ACLF	p value Healthy vs comp.	p value Healthy vs AD	p value Healthy vs ACLF	p value Comp. vs AD	p value Comp. vs ACLF	p value AD vs ACLF
hsa-miR-30b-5p	hsa-miR-30b-5p MIMAT0000420 Homo sapiens miR-30b-5p		mature-miRNA	3.27918	3.52191	3.77503	0.242729	0.495852	0.253123	0.000261111	0.0001	5.79387e-05	0.787205	0.618944	0.787677
hsa-miR-143-3p	hsa-miR-143-3p MIMAT0000435 Homo sapiens miR-143-3p		mature-miRNA	3.04226	4.24756	4.64861	1.20531	1.60636	0.401051	0.00364277	0.0001	8.13191e-05	0.28492	0.203271	0.74871
hsa-let-7a-5p	hsa-let-7a-5p MIMAT0000062 Homo sapiens let-7a-5p		mature-miRNA	4.0543	3.74659	4.66516	-0.307712	0.610853	0.918565	0.0001	0.0001	0.0001	0.641212	0.383152	0.155724
hsa-miR-21-5p	hsa-miR-21-5p MIMAT0000076 Homo sapiens miR-21-5p		mature-miRNA	2.88539	3.68364	4.37359	0.798253	1.4882	0.689943	0.000940683	0.0001	0.0001	0.346271	0.0955446	0.403525
hsa-miR-144-3p	hsa-miR-144-3p MIMAT0000436 Homo sapiens miR-144-3p		mature-miRNA	4.09358	2.31604	3.40682	-1.77753	-0.68676	1.09077	0.0001	0.000259354	0.0001	0.00996652	0.35894	0.109729
hsa-miR-146a-5p	hsa-miR-146a-5p MIMAT0000449 Homo sapiens miR-146a-5p		mature-miRNA	3.79158	4.80746	6.09572	1.01588	2.30413	1.28825	0.000648483	0.0001	0.0001	0.356945	0.0674609	0.281296
hsa-miR-181a-5p	hsa-miR-181a-5p MIMAT0000256 Homo sapiens miR-181a-5p		mature-miRNA	2.93323	2.81354	5.14223	-0.119694	2.209	2.32869	0.00167799	0.00107799	0.0001	0.898602	0.0578594	0.0354096
hsa-miR-199a-5p	hsa-miR-199a-5p MIMAT0000231 Homo sapiens miR-199a-5p		mature-miRNA	3.84891	4.41851	5.71403	0.569596	1.86512	1.29552	0.00233694	0.000218583	0.0001	0.662127	0.204716	0.358725
hsa-miR-21-5p	hsa-miR-21-5p MIMAT0000076 Homo sapiens miR-21-5p		mature-miRNA	2.88539	3.68364	4.37359	0.798253	1.4882	0.689943	0.000940683	0.0001	0.0001	0.346271	0.0955446	0.403525
hsa-miR-93-5p	hsa-miR-93-5p MIMAT0000093 Homo sapiens miR-93-5p		mature-miRNA	3.75707	3.96318	4.21067	0.206102	0.453593	0.24749	0.0001	0.0001	0.0001	0.803781	0.617451	0.771408
hsa-let-7b-5p	hsa-let-7b-5p MIMAT0000063 Homo sapiens let-7b-5p		mature-miRNA	4.0467	3.56562	4.8943	-0.481083	0.847595	1.32868	0.0001	0.0001	0.0001	0.477593	0.246645	0.049838
hsa-miR-101-3p	hsa-miR-101-3p MIMAT0000099 Homo sapiens miR-101-3p		mature-miRNA	3.81077	2.63578	5.02204	-1.17499	1.21128	2.38626	0.0001	0.000506659	0.0001	0.145269	0.175385	0.00395302
hsa-miR-15a-5p	hsa-miR-15a-5p MIMAT0000068 Homo sapiens miR-15a-5p		mature-miRNA	3.19777	3.72318	3.38549	0.525403	0.187714	-0.337689	0.0001	0.0001	0.0001	0.481252	0.816815	0.660372
hsa-miR-21-5p	hsa-miR-21-5p MIMAT0000076 Homo sapiens miR-21-5p		mature-miRNA	2.88539	3.68364	4.37359	0.798253	1.4882	0.689943	0.000940683	0.0001	0.0001	0.346271	0.0955446	0.403525
hsa-miR-23a-3p	hsa-miR-23a-3p MIMAT0000078 Homo sapiens miR-23a-3p		mature-miRNA	2.52891	2.42589	3.58798	-0.103025	1.05907	1.1621	0.000139635	7.39355e-05	0.0001	0.876138	0.169505	0.109796
hsa-miR-23b-3p	hsa-miR-23b-3p MIMAT0000418 Homo sapiens miR-23b-3p		mature-miRNA	3.34697	3.85353	5.29133	0.506568	1.94436	1.4378	6.32348e-05	0.0001	0.0001	0.541124	0.0442139	0.116241
hsa-miR-146a-5p	hsa-miR-146a-5p MIMAT0000449 Homo sapiens miR-146a-5p		mature-miRNA	3.79158	4.80746	6.09572	1.01588	2.30413	1.28825	0.000648483	0.0001	0.0001	0.356945	0.0674609	0.281296
hsa-miR-103a-3p	hsa-miR-103a-3p MIMAT0000101 Homo sapiens miR-103a-3p		mature-miRNA	4.47784	4.38984	5.28363	-0.0880005	0.805786	0.893787	0.0001	0.0001	0.0001	0.929352	0.465747	0.386863
hsa-miR-21-5p	hsa-miR-21-5p MIMAT0000076 Homo sapiens miR-21-5p		mature-miRNA	2.88539	3.68364	4.37359	0.798253	1.4882	0.689943	0.000940683	0.0001	0.0001	0.346271	0.0955446	0.403525
hsa-miR-199a-3p	hsa-miR-199a-3p MIMAT0000232 Homo sapiens miR-199a-3p		mature-miRNA	3.73697	5.04173	5.13744	1.30476	1.40047	0.0957094	0.00279388	0.0001	0.000108414	0.305576	0.31739	0.943452
hsa-miR-652-3p	hsa-miR-652-3p MIMAT0003322 Homo sapiens miR-652-3p		mature-miRNA	3.91714	4.10453	4.70502	0.18739	0.787879	0.600488	0.00127928	0.000301008	0.000214231	0.887754	0.585641	0.663005
hsa-miR-29b-3p	hsa-miR-29b-3p MIMAT0000100 Homo sapiens miR-29b-3p		mature-miRNA	3.43814	2.90408	3.41266	-0.534057	-0.0254772	0.508579	0.000161252	0.000251914	0.000396766	0.591234	0.982087	0.625647
hsa-miR-30d-5p	hsa-miR-30d-5p MIMAT0000245 Homo sapiens miR-30d-5p		mature-miRNA	3.44639	2.97668	3.50619	-0.469706	0.0597977	0.529504	0.000328723	0.000672179	0.000483952	0.625167	0.955871	0.598854
hsa-miR-30e-3p	hsa-miR-30e-3p MIMAT0000693 Homo sapiens miR-30e-3p		mature-miRNA	3.68001	3.6552	4.27883	-0.0248087	0.598824	0.623632	0.00143862	0.000623043	0.000486804	0.983607	0.657264	0.625153
hsa-miR-378a-3p	hsa-miR-378a-3p MIMAT0000732 Homo sapiens miR-378a-3p		mature-miRNA	2.70101	2.90368	3.86869	0.202677	1.16768	0.965003	0.00784505	0.00239153	0.00068252	0.851923	0.35015	0.42197
hsa-miR-155-5p	hsa-miR-155-5p MIMAT0000646 Homo sapiens miR-155-5p		mature-miRNA	3.49317	3.86568	3.98002	0.372507	0.486853	0.114346	0.00755686	0.00178261	0.00272405	0.795907	0.748538	0.937513
hsa-miR-30c-5p	hsa-miR-30c-5p MIMAT0000244 Homo sapiens miR-30c-5p		mature-miRNA	2.97843	3.42517	2.86957	0.446744	-0.108856	-0.5556	0.0012201	8.32596e-05	0.00285884	0.639755	0.916539	0.576309
hsa-miR-30e-5p	hsa-miR-30e-5p MIMAT0000692 Homo sapiens miR-30e-5p		mature-miRNA	2.58277	1.84532	2.83554	-0.737451	0.252766	0.990217	0.00822267	0.0352497	0.00732868	0.455829	0.82638	0.353914
hsa-miR-30a-5p	hsa-miR-30a-5p MIMAT0000087 Homo sapiens miR-30a-5p		mature-miRNA	1.48973	1.54745	2.46148	0.0577241	0.971749	0.914025	0.0559549	0.0339559	0.00797712	0.943676	0.330175	0.340861
hsa-miR-145-5p	hsa-miR-145-5p MIMAT0000437 Homo sapiens miR-145-5p		mature-miRNA	2.11393	3.66524	3.5477	1.55131	1.43377	-0.11754	0.119839	0.00652973	0.0137905	0.285712	0.351776	0.93875
